# Supplementary material for: Gene Analysis of Listeria monocytogenes Suspended Aggregates Induced by Ralstonia insidiosa Cell-Free Supernatants under Nutrient-Poor Environments
Source: Microorganisms. 2021 Dec 15;9(12):2591. doi: 10.3390/microorganisms9122591 (PMC8704912; doi:10.3390/microorganisms9122591)
Supplement: Supplementary file 1 [file microorganisms-09-02591-s001.zip › Supplementary_Table S1-S2.xls]

## Sheet: Table S1
Table S1. 450 DEGs and functional annotations
geneID	length	X1.Count	X1.FPKM	X2.Count	X2.FPKM	X3.Count	X3.FPKM	Y1.Count	Y1.FPKM	Y2.Count	Y2.FPKM	Y3.Count	Y3.FPKM	baseMean	log2FoldChange	lfcSE	stat	pvalue	padj	Regulation	GeneName	Chr	Start	End	locus_tag	Product
gene86	579	8	4.34	28	7.16	31	5.91	51	117.18	148	202.66	159	216.96	167.664	5.86628	0.27991	20.9578	1.59403e-97	2.30975e-94	Ups	DR89_RS03650	NZ_KN050647.1	86976	87554	DR89_RS03650	xanthine phosphoribosyltransferase
gene2718	945	272	90.46	1694	265.42	1595	186.46	348	489.91	702	588.95	811	678.02	1035.71	2.67702	0.131721	20.3234	7.9776e-92	5.77977e-89	Ups	DR89_RS16385	NZ_KN050647.1	2679443	2680387	DR89_RS16385	hypothetical protein
gene1024	1122	35	9.8	203	26.79	183	18.02	71	84.19	151	106.7	147	103.51	195.855	3.40265	0.182791	18.615	2.4301e-77	1.17374e-74	Ups	DR89_RS08195	NZ_KN050647.1	1010964	1012085	DR89_RS08195	glycerate kinase
gene271	1629	103	19.87	648	58.9	593	40.22	117	95.55	248	120.7	305	147.92	371.02	2.59215	0.154967	16.7271	8.31826e-63	3.01329e-60	Ups	DR89_RS04555	NZ_KN050647.1	276497	278125	DR89_RS04555	molecular chaperone GroEL
gene2042	1635	2552	490.53	15572	1410.19	14729	995.2	94	76.49	223	108.13	240	115.97	1554.35	-2.27735	0.14231	-16.0027	1.22272e-57	3.54343e-55	Down	DR89_RS13145	NZ_KN050647.1	2030243	2031877	DR89_RS13145	dihydrolipoyllysine-residue acetyltransferase
gene2532	1431	1600	351.38	14684	1519.34	13646	1053.47	31	28.82	59	32.69	58	32.02	1144.66	-3.8502	0.25246	-15.2508	1.62683e-52	3.9288e-50	Down	DR89_RS15505	NZ_KN050647.1	2494336	2495766	DR89_RS15505	invasion associated endopeptidase
gene992	1407	5	1.12	5	0.53	18	1.41	37	34.98	78	43.95	93	52.22	100.754	6.17573	0.412611	14.9674	1.19885e-50	2.48161e-48	Ups	DR89_RS08040	NZ_KN050647.1	977752	979158	DR89_RS08040	PTS mannitol transporter subunit IIB
gene2041	1404	2301	515.05	14515	1530.74	14675	1154.69	106	100.44	208	117.45	226	127.17	1481.04	-2.21225	0.155926	-14.1878	1.09102e-45	1.9761e-43	Down	DR89_RS13140	NZ_KN050647.1	2028835	2030238	DR89_RS13140	dihydrolipoyl dehydrogenase
gene1759	1347	105	24.5	594	65.29	487	39.94	87	85.93	196	115.36	190	111.44	275.778	2.24304	0.169435	13.2384	5.26716e-40	8.48013e-38	Ups	DR89_RS11755	NZ_KN050647.1	1760484	1761830	DR89_RS11755	aminomethyl-transferring glycine dehydrogenase
gene504	546	12	6.91	47	12.75	31	6.27	31	75.53	40	58.08	53	76.69	67.7902	3.95997	0.334819	11.8272	2.82381e-32	4.0917e-30	Ups	DR89_RS05690	NZ_KN050647.1	507817	508362	DR89_RS05690	FMN reductase (NADPH)
gene2282	825	413	157.32	3184	571.44	3271	438.01	12	19.35	19	18.26	24	22.98	280.379	-3.20836	0.278312	-11.5279	9.5438e-31	1.25718e-28	Down	DR89_RS14310	NZ_KN050647.1	2262399	2263223	DR89_RS14310	aldo/keto reductase
gene369	1050	607	181.68	8202	1156.6	8539	898.41	10	12.67	16	12.08	17	12.79	598.521	-4.62252	0.407784	-11.3357	8.73091e-30	1.05426e-27	Down	DR89_RS05025	NZ_KN050647.1	367264	368313	DR89_RS05025	ribonucleotide-diphosphate reductase subunit beta
gene2864	3555	8319	735.41	41000	1707.64	44569	1385	359	134.35	753	167.93	739	164.23	4746.15	-2.08526	0.186423	-11.1856	4.79446e-29	5.34397e-27	Down	DR89_RS17085	NZ_KN050647.1	2826471	2830025	DR89_RS17085	DNA-directed RNA polymerase subunit beta
gene2069	1668	602	113.42	3222	286.01	3230	213.93	16	12.76	35	16.64	52	24.63	333.151	-2.5209	0.229968	-10.962	5.82218e-28	6.02595e-26	Down	DR89_RS13280	NZ_KN050647.1	2056000	2057667	DR89_RS13280	ribonuclease J
gene84	1059	517	153.42	6361	889.37	5849	610.16	13	16.33	29	21.71	27	20.14	465.469	-3.62353	0.344344	-10.523	6.76786e-26	6.53775e-24	Down	DR89_RS03640	NZ_KN050647.1	84412	85470	DR89_RS03640	chitinase
gene2441	771	272	110.87	2348	450.92	2370	339.59	4	6.9	13	13.37	9	9.22	191.908	-3.76985	0.360454	-10.4586	1.3378e-25	1.21154e-23	Down	DR89_RS15065	NZ_KN050647.1	2406389	2407159	DR89_RS15065	ABC transporter permease
gene1567	819	638	244.81	2807	507.47	2952	398.19	406	659.5	1077	1042.57	1193	1150.84	1514.66	2.1794	0.214124	10.1782	2.48015e-24	2.11396e-22	Ups	DR89_RS10805	NZ_KN050647.1	1560215	1561033	DR89_RS10805	aquaporin family protein
gene1497	2355	78	10.41	469	29.49	376	17.64	47	26.55	111	37.37	128	42.94	171.594	1.87807	0.184917	10.1563	3.10648e-24	2.50071e-22	Ups	DR89_RS10465	NZ_KN050647.1	1483443	1485797	DR89_RS10465	DNA translocase FtsK
gene2863	3606	10872	947.51	50798	2085.8	52094	1595.95	385	142.04	640	140.71	600	131.46	5594.02	-2.50841	0.247145	-10.1496	3.32873e-24	2.53859e-22	Down	DR89_RS17080	NZ_KN050647.1	2822695	2826300	DR89_RS17080	DNA-directed RNA polymerase subunit beta'
gene2332	333	26	24.54	70	31.12	34	11.28	48	191.76	149	354.75	177	419.94	176.522	4.48555	0.451418	9.93658	2.88555e-23	2.09058e-21	Ups	DR89_RS14540	NZ_KN050647.1	2311194	2311526	DR89_RS14540	hypothetical protein
gene434	882	676	240.87	5736	962.92	4649	582.3	33	49.78	35	31.46	39	34.93	464.971	-2.84494	0.2892	-9.83727	7.77918e-23	5.36763e-21	Down	DR89_RS05350	NZ_KN050647.1	438356	439237	DR89_RS05350	foldase
gene61	534	462	271.9	3164	877.3	2949	610.08	28	69.76	47	69.78	63	93.21	318.775	-1.90674	0.196653	-9.69593	3.13753e-22	2.06649e-20	Down	DR89_RS03530	NZ_KN050647.1	63579	64112	DR89_RS03530	peptide-methionine (S)-S-oxide reductase
gene1056	2529	609	75.68	3413	199.82	3268	142.75	35	18.41	61	19.12	74	23.12	376.113	-1.81815	0.18898	-9.62084	6.52933e-22	4.11348e-20	Down	DR89_RS08355	NZ_KN050647.1	1045510	1048038	DR89_RS08355	DNA gyrase subunit A
gene1702	2232	941	132.49	4656	308.87	4598	227.58	44	26.23	77	27.35	67	23.72	517.512	-2.16218	0.225596	-9.58429	9.30935e-22	5.62052e-20	Down	DR89_RS11470	NZ_KN050647.1	1698083	1700314	DR89_RS11470	formate C-acetyltransferase
gene1247	870	1526	551.23	12952	2204.29	10480	1330.76	78	119.27	195	177.7	243	220.67	1157.48	-1.91631	0.201389	-9.51547	1.80897e-21	1.04848e-19	Down	DR89_RS09275	NZ_KN050647.1	1243325	1244194	DR89_RS09275	phospholipase C
gene2384	1731	748	135.8	5475	468.32	4228	269.83	46	35.35	63	28.85	61	27.84	488.868	-2.20122	0.234208	-9.39857	5.53098e-21	3.08246e-19	Down	DR89_RS14795	NZ_KN050647.1	2359209	2360939	DR89_RS14795	pyruvate oxidase
gene1243	954	6959	2292.45	40955	6356.38	30640	3548.11	335	467.16	570	473.7	803	665	4024.29	-1.9317	0.211584	-9.1297	6.86873e-20	3.68622e-18	Down	DR89_RS09265	NZ_KN050647.1	1236533	1237486	DR89_RS09265	1-phosphatidylinositol phosphodiesterase
gene1241	957	645	211.81	3101	479.78	3546	409.34	16	22.24	47	38.94	65	53.66	356.519	-2.30057	0.255323	-9.01047	2.05184e-19	1.06183e-17	Down	DR89_RS09255	NZ_KN050647.1	1234550	1235506	DR89_RS09255	ribose-phosphate pyrophosphokinase 1
gene370	2292	250	34.28	3227	208.47	3180	153.27	5	2.9	17	5.88	14	4.83	240.015	-3.60949	0.405978	-8.89083	6.06534e-19	3.03058e-17	Down	DR89_RS05030	NZ_KN050647.1	368369	370660	DR89_RS05030	ribonucleoside-diphosphate reductase subunit alpha
gene2507	462	50	34.01	243	77.88	235	56.19	27	77.75	83	142.43	107	182.98	119.712	2.18882	0.250328	8.7438	2.25398e-18	1.08867e-16	Ups	DR89_RS15380	NZ_KN050647.1	2467350	2467811	DR89_RS15380	MarR family transcriptional regulator
gene89	382	18398	15135.9	103412	40082.9	91492	26459.2	14297	49791.1	22997	47729	34076	70476.1	43416.1	1.99031	0.2351	8.46578	2.54445e-17	1.18932e-15	Ups	rnpB	NZ_KN050647.1	90621	91002	DR89_RS17215	RNase P RNA component class B
gene2676	2403	2659	347.75	16159	995.66	13603	625.37	172	95.22	438	144.51	497	163.4	1807	-1.3092	0.156006	-8.392	4.77947e-17	2.1642e-15	Down	DR89_RS16185	NZ_KN050647.1	2638668	2641070	DR89_RS16185	internalin A
gene2154	303	534	553.86	2903	1418.59	2483	905.3	27	118.55	42	109.9	64	166.88	307.771	-1.89715	0.227235	-8.34886	6.89222e-17	3.02631e-15	Down	DR89_RS13690	NZ_KN050647.1	2133000	2133302	DR89_RS13690	hypothetical protein
gene883	1773	168	29.78	1836	153.33	1271	79.19	6	4.5	11	4.92	8	3.56	128.198	-3.16719	0.381352	-8.30516	9.96836e-17	4.24828e-15	Down	murA	NZ_KN050647.1	864221	865993	DR89_RS07525	amidase
gene2186	813	92	35.56	195	35.51	274	37.23	83	135.82	251	244.77	258	250.72	300.825	3.17174	0.386346	8.20958	2.21963e-16	9.18929e-15	Ups	DR89_RS13850	NZ_KN050647.1	2164536	2165348	DR89_RS13850	formate transporter
gene1055	1941	452	73.18	2531	193.07	2430	138.3	26	17.82	64	26.14	59	24.02	288.273	-1.5946	0.194351	-8.20472	2.3113e-16	9.30297e-15	Down	DR89_RS08350	NZ_KN050647.1	1043475	1045415	DR89_RS08350	DNA topoisomerase (ATP-hydrolyzing) subunit B
gene405	654	416	199.9	3180	719.95	2323	392.4	10	20.34	51	61.83	29	35.03	265.295	-2.39186	0.291665	-8.20073	2.38934e-16	9.35715e-15	Down	DR89_RS05205	NZ_KN050647.1	410163	410816	DR89_RS05205	adaptor protein MecA
gene306	888	45	15.93	138	23.01	96	11.94	48	71.91	89	79.46	87	77.4	125.341	2.96375	0.3651	8.11764	4.75335e-16	1.78566e-14	Ups	DR89_RS04725	NZ_KN050647.1	310112	310999	DR89_RS04725	pyridoxal 5'-phosphate synthase lyase subunit PdxS
gene855	1272	47	11.61	234	27.24	228	19.8	23	24.06	66	41.14	70	43.48	94.3801	1.84705	0.227573	8.1163	4.80611e-16	1.78566e-14	Ups	DR89_RS07390	NZ_KN050647.1	836003	837274	DR89_RS07390	PTS galactitol transporter subunit IIC
gene500	708	31	13.76	41	8.57	54	8.43	47	88.32	122	136.62	109	121.63	139.75	3.97443	0.489957	8.11178	4.98827e-16	1.807e-14	Ups	DR89_RS05670	NZ_KN050647.1	504980	505687	DR89_RS05670	amino acid ABC transporter permease
gene2887	2463	225	28.71	1483	89.15	1471	65.98	13	7.02	29	9.33	25	8.02	154.479	-1.90405	0.241131	-7.89632	2.87251e-15	1.01519e-13	Down	DR89_RS17190	NZ_KN050647.1	2847422	2849884	DR89_RS17190	ATP-dependent Clp protease ATP-binding subunit
gene948	2154	287	41.87	1801	123.8	1551	79.55	15	9.26	31	11.41	15	5.5	174.704	-2.2257	0.281983	-7.89302	2.94955e-15	1.0176e-13	Down	DR89_RS07840	NZ_KN050647.1	930590	932743	DR89_RS07840	DNA topoisomerase III
gene479	846	423	157.13	2263	396.06	2081	271.74	18	28.31	57	53.42	55	51.36	254.351	-1.64955	0.214224	-7.70014	1.35922e-14	4.58025e-13	Down	DR89_RS05565	NZ_KN050647.1	480997	481842	DR89_RS05565	Cof-type HAD-IIB family hydrolase
gene1279	528	168	99.99	2493	699.1	2016	421.81	6	15.12	14	21.02	14	20.95	171.358	-3.15719	0.412237	-7.65868	1.87855e-14	6.18642e-13	Down	DR89_RS09415	NZ_KN050647.1	1276505	1277032	DR89_RS09415	DUF402 domain-containing protein
gene2313	642	1592	779.31	8022	1850.12	6050	1041.06	86	178.21	148	182.77	158	194.44	861.849	-1.76521	0.233039	-7.57476	3.598e-14	1.15856e-12	Down	DR89_RS14450	NZ_KN050647.1	2289965	2290606	DR89_RS14450	NAD(P)-dependent oxidoreductase
gene809	540	21	12.22	210	57.58	182	37.23	35	86.23	70	102.77	44	64.37	90.2784	2.2589	0.303915	7.43267	1.06429e-13	3.35253e-12	Ups	DR89_RS07165	NZ_KN050647.1	796885	797424	DR89_RS07165	50S ribosomal protein L5
gene2337	1119	744	208.95	2551	337.55	2439	240.79	16	19.02	45	31.88	41	28.95	315.91	-2.42304	0.327524	-7.39806	1.38192e-13	4.26043e-12	Down	DR89_RS14565	NZ_KN050647.1	2315298	2316416	DR89_RS14565	GntR family transcriptional regulator
gene67	813	0	0	0	0	2	0.27	2	3.27	7	6.83	13	12.63	9.55931	5.89118	0.800077	7.36327	1.79462e-13	5.41752e-12	Ups	DR89_RS03560	NZ_KN050647.1	67980	68792	DR89_RS03560	phosphoenolpyruvate synthase regulatory protein
gene1818	1869	125	21.02	1001	79.3	763	45.1	0	0	9	3.82	13	5.5	79.3015	-2.72443	0.373634	-7.2917	3.06074e-13	9.05105e-12	Down	DR89_RS12045	NZ_KN050647.1	1816493	1818361	DR89_RS12045	acetyltransferase
gene620	2382	83	10.95	580	36.05	489	22.68	47	26.25	96	31.95	89	29.52	157.989	1.32918	0.184161	7.21749	5.2955e-13	1.53464e-11	Ups	DR89_RS06255	NZ_KN050647.1	609178	611559	DR89_RS06255	ribonuclease R
gene859	813	29	11.21	160	29.14	189	25.68	24	39.27	38	37.06	62	60.25	74.8378	1.97747	0.276715	7.14624	8.91856e-13	2.48519e-11	Ups	DR89_RS07410	NZ_KN050647.1	840611	841423	DR89_RS07410	membrane protein
gene415	453	217	150.54	2399	784.12	1184	288.74	10	29.37	5	8.75	13	22.67	151.938	-3.12982	0.438333	-7.14027	9.31476e-13	2.54662e-11	Down	DR89_RS05255	NZ_KN050647.1	420495	420947	DR89_RS05255	MarR family transcriptional regulator
gene2333	930	12	4.06	30	4.78	34	4.04	11	15.74	16	13.64	23	19.54	28.7366	2.79905	0.392542	7.13058	9.99495e-13	2.68198e-11	Ups	DR89_RS14545	NZ_KN050647.1	2311566	2312495	DR89_RS14545	diacylglycerol kinase
gene473	345	438	398.98	785	336.9	940	301	360	1388.2	1292	2969.05	1750	4007.52	1622.95	3.44342	0.483392	7.12344	1.05264e-12	2.77324e-11	Ups	DR89_RS0102900	NZ_KN050647.1	477774	478118	DR89_RS0102900	hypothetical protein
gene1498	1344	24	5.61	186	20.49	149	12.25	26	25.74	32	18.88	55	32.33	70.1913	1.98534	0.279271	7.109	1.1689e-12	3.02452e-11	Ups	DR89_RS10470	NZ_KN050647.1	1486091	1487434	DR89_RS10470	UDP-N-acetylmuramate--L-alanine ligase
gene2068	210	98	146.66	757	533.74	585	307.75	2	12.67	6	22.65	6	22.57	60.8039	-2.93423	0.412896	-7.10646	1.19061e-12	3.02667e-11	Down	DR89_RS13275	NZ_KN050647.1	2055784	2055993	DR89_RS13275	hypothetical protein
gene749	273	68	78.28	359	194.71	321	129.9	33	160.81	68	197.48	106	306.76	127.395	1.67039	0.235841	7.0827	1.4137e-12	3.5318e-11	Ups	DR89_RS06880	NZ_KN050647.1	740615	740887	DR89_RS06880	hypothetical protein
gene1125	957	204	66.99	644	99.64	511	58.99	149	207.13	285	236.11	291	240.24	423.627	2.37064	0.335019	7.07613	1.48232e-12	3.64049e-11	Ups	DR89_RS08700	NZ_KN050647.1	1116826	1117782	DR89_RS08700	2-hydroxyacid dehydrogenase
gene320	231	1	1.36	30	19.23	18	8.61	5	28.8	18	61.78	13	44.46	18.0552	3.12353	0.442546	7.05809	1.68804e-12	4.07662e-11	Ups	DR89_RS04790	NZ_KN050647.1	322640	322870	DR89_RS04790	DNA-binding protein
gene2172	1962	1114	178.44	7850	592.41	7480	421.17	107	72.55	246	99.41	208	83.76	894.8	-1.19556	0.17056	-7.00962	2.38967e-12	5.67644e-11	Down	DR89_RS13780	NZ_KN050647.1	2147810	2149771	DR89_RS13780	LTA synthase family protein
gene600	1011	5	1.55	17	2.49	15	1.64	6	7.9	13	10.19	10	7.81	16.0603	3.10438	0.443475	7.00012	2.55745e-12	5.977e-11	Ups	DR89_RS06160	NZ_KN050647.1	587935	588945	DR89_RS06160	iron ABC transporter permease
gene853	1032	14	4.26	120	17.22	96	10.28	11	14.18	30	23.05	32	24.5	42.3206	1.9556	0.281678	6.94267	3.84761e-12	8.84951e-11	Ups	DR89_RS07380	NZ_KN050647.1	833881	834912	DR89_RS07380	sorbitol dehydrogenase
gene2600	432	115	83.66	309	105.91	167	42.71	94	289.48	245	449.63	335	612.66	341.148	3.13483	0.452729	6.9243	4.38137e-12	9.9197e-11	Ups	DR89_RS15840	NZ_KN050647.1	2564822	2565253	DR89_RS15840	universal stress protein
gene1701	747	129	54.27	594	117.74	611	90.36	1	1.78	6	6.37	7	7.4	62.0859	-2.96061	0.429762	-6.88895	5.62068e-12	1.25298e-10	Down	DR89_RS11465	NZ_KN050647.1	1697260	1698006	DR89_RS11465	pyruvate formate-lyase-activating enzyme
gene321	756	9	3.74	23	4.5	17	2.48	4	7.04	24	25.17	20	20.9	23.3777	3.18961	0.463345	6.88389	5.82398e-12	1.27461e-10	Ups	DR89_RS04795	NZ_KN050647.1	322954	323709	DR89_RS04795	heme-binding protein
gene2385	648	316	153.25	1722	393.47	1840	313.69	17	34.9	40	48.94	53	64.62	206.029	-1.55449	0.225872	-6.8822	5.89363e-12	1.27461e-10	Down	DR89_RS14800	NZ_KN050647.1	2361210	2361857	DR89_RS14800	elongation factor G-binding protein
gene1444	750	313	131.15	2457	485.06	2117	311.83	28	49.67	60	63.43	49	51.62	249.467	-1.45095	0.213103	-6.80868	9.84991e-12	2.0989e-10	Down	DR89_RS10215	NZ_KN050647.1	1428576	1429325	DR89_RS10215	30S ribosomal protein S2
gene485	357	968	852.13	2259	936.91	2668	825.61	9	33.54	32	71.07	41	90.73	342.098	-2.92929	0.4308	-6.79964	1.04878e-11	2.20243e-10	Down	DR89_RS05595	NZ_KN050647.1	491470	491826	DR89_RS05595	IDEAL domain-containing protein
gene939	1284	268	65.59	1548	178.51	1197	102.99	17	17.61	27	16.67	17	10.46	155.085	-1.98194	0.291648	-6.79566	1.07815e-11	2.23177e-10	Down	DR89_RS07795	NZ_KN050647.1	918658	919941	DR89_RS07795	serine--tRNA ligase
gene574	840	148	55.37	1095	193.01	959	126.12	7	11.09	23	21.71	18	16.93	105.298	-1.84546	0.271727	-6.79159	1.10906e-11	2.26343e-10	Down	DR89_RS06030	NZ_KN050647.1	566153	566992	DR89_RS06030	sulfite exporter TauE/SafE family protein
gene289	1689	149	27.72	912	79.95	689	45.07	7	5.51	13	6.1	13	6.08	86.6541	-2.09992	0.311298	-6.7457	1.52294e-11	3.06492e-10	Down	DR89_RS04645	NZ_KN050647.1	291106	292794	DR89_RS04645	cell wall surface anchor protein
gene833	987	126	40.12	734	110.11	780	87.3	5	6.74	14	11.25	10	8	78.2132	-2.1699	0.325189	-6.67274	2.51063e-11	4.98342e-10	Down	DR89_RS07280	NZ_KN050647.1	813693	814679	DR89_RS07280	DUF4003 domain-containing protein
gene1079	810	6	2.33	58	10.6	47	6.41	5	8.21	27	26.43	19	18.53	26.3919	2.43985	0.366598	6.65537	2.82582e-11	5.53326e-10	Ups	DR89_RS08470	NZ_KN050647.1	1070017	1070826	DR89_RS08470	Cof-type HAD-IIB family hydrolase
gene805	360	11	9.6	117	48.12	133	40.81	16	59.13	30	66.07	41	89.98	50.6813	2.08839	0.314769	6.63469	3.25186e-11	6.28259e-10	Ups	DR89_RS07145	NZ_KN050647.1	795274	795633	DR89_RS07145	50S ribosomal protein L18
gene866	1257	73	18.25	185	21.79	198	17.4	70	74.09	106	66.86	95	59.71	163.771	2.54701	0.38713	6.5792	4.72977e-11	9.01768e-10	Ups	DR89_RS07445	NZ_KN050647.1	844715	845971	DR89_RS07445	type VI secretion protein ImpB
gene2326	879	2155	770.48	14058	2368.02	15223	1913.23	216	326.91	405	365.29	378	339.75	1694.15	-1.26938	0.193938	-6.54526	5.9393e-11	1.11767e-09	Down	DR89_RS14510	NZ_KN050647.1	2306727	2307605	DR89_RS14510	PTS mannose transporter subunit IID
gene1525	465	78	52.72	224	71.33	76	18.06	78	223.16	188	320.54	235	399.27	254.947	3.30501	0.506073	6.5307	6.54623e-11	1.21609e-09	Ups	DR89_RS10600	NZ_KN050647.1	1512907	1513371	DR89_RS10600	universal stress protein
gene806	537	23	13.46	163	44.94	153	31.48	15	37.16	41	60.53	33	48.55	55.0272	1.68304	0.258463	6.51172	7.42928e-11	1.36266e-09	Ups	DR89_RS07150	NZ_KN050647.1	795673	796209	DR89_RS07150	50S ribosomal protein L6
gene952	531	19	11.25	76	21.19	91	18.93	8	20.04	29	43.3	36	53.56	40.3239	2.10535	0.32784	6.42188	1.346e-10	2.43795e-09	Ups	DR89_RS07855	NZ_KN050647.1	936452	936982	DR89_RS07855	ADP-ribose-binding protein
gene1018	1149	0	0	4	0.52	3	0.29	10	11.58	3	2.07	6	4.13	12.5351	4.73141	0.740344	6.39083	1.64984e-10	2.95138e-09	Ups	DR89_RS08165	NZ_KN050647.1	1006973	1008121	DR89_RS08165	MFS transporter
gene60	438	314	225.3	2103	710.91	2197	554.13	20	60.75	64	115.85	58	104.62	240.592	-1.38192	0.216584	-6.38053	1.76477e-10	3.11847e-09	Down	DR89_RS03525	NZ_KN050647.1	63135	63572	DR89_RS03525	peptide-methionine (R)-S-oxide reductase
gene502	810	54	20.95	128	23.4	129	17.59	37	60.77	74	72.43	75	73.15	107.316	2.45775	0.386395	6.36071	2.00829e-10	3.50604e-09	Ups	DR89_RS05680	NZ_KN050647.1	506439	507248	DR89_RS05680	amino acid ABC transporter substrate-binding protein
gene501	717	36	15.78	67	13.84	81	12.48	37	68.65	59	65.24	51	56.2	86.083	2.83426	0.449245	6.30894	2.80951e-10	4.8464e-09	Ups	DR89_RS05675	NZ_KN050647.1	505701	506417	DR89_RS05675	amino acid ABC transporter permease
gene2249	714	61	26.85	631	130.85	451	69.78	1	1.86	2	2.22	2	2.21	43.107	-3.78848	0.603761	-6.27481	3.50069e-10	5.96765e-09	Down	DR89_RS14150	NZ_KN050647.1	2217854	2218567	DR89_RS14150	carboxylesterase
gene1779	270	94	109.41	1154	632.84	1069	437.39	3	14.78	11	32.3	12	35.11	90.2702	-2.61439	0.417083	-6.26827	3.65084e-10	6.15125e-09	Down	DR89_RS11850	NZ_KN050647.1	1776846	1777115	DR89_RS11850	30S ribosomal protein S15
gene293	1044	104	31.31	1781	252.59	1483	156.93	2	2.55	15	11.39	4	3.03	118.642	-3.29922	0.536987	-6.14395	8.04936e-10	1.34063e-08	Down	DR89_RS04665	NZ_KN050647.1	296837	297880	DR89_RS04665	alpha/beta hydrolase
gene98	1293	106	25.76	1124	128.71	1099	93.9	8	8.23	11	6.74	14	8.55	97.6266	-2.28022	0.372755	-6.11723	9.52188e-10	1.56786e-08	Down	asnC	NZ_KN050647.1	97851	99143	DR89_RS03705	asparagine--tRNA ligase
gene569	1311	13	3.12	87	9.83	111	9.35	10	10.15	34	20.56	26	15.67	40.1601	1.99416	0.326609	6.10565	1.02384e-09	1.66691e-08	Ups	DR89_RS06005	NZ_KN050647.1	561731	563041	DR89_RS06005	HlyC/CorC family transporter
gene660	2871	126	13.79	986	50.85	991	38.13	12	5.56	15	4.14	12	3.3	98.5603	-1.97195	0.323125	-6.10276	1.04251e-09	1.67845e-08	Down	DR89_RS06455	NZ_KN050647.1	651353	654223	DR89_RS06455	excinuclease ABC subunit A
gene10	1014	11	3.41	44	6.42	45	4.9	10	13.12	20	15.64	12	9.35	25.8025	2.2707	0.373736	6.07569	1.23457e-09	1.96582e-08	Ups	DR89_RS03275	NZ_KN050647.1	11872	12885	DR89_RS03275	phosphate acyltransferase
gene1835	2079	223	33.71	1704	121.36	1505	79.97	21	13.44	41	15.64	46	17.48	180.848	-1.30313	0.215928	-6.03504	1.58925e-09	2.50307e-08	Down	DR89_RS12125	NZ_KN050647.1	1836005	1838083	DR89_RS12125	type I DNA topoisomerase
gene119	2280	65	8.96	529	34.35	476	23.06	0	0	8	2.78	2	0.69	43.3543	-2.93501	0.48749	-6.02067	1.73697e-09	2.69701e-08	Down	DR89_RS03810	NZ_KN050647.1	119860	122139	DR89_RS03810	formate C-acetyltransferase
gene1156	1743	74	13.34	233	19.79	219	13.88	35	26.71	84	38.21	80	36.26	120.338	1.91976	0.318924	6.0195	1.74961e-09	2.69701e-08	Ups	DR89_RS08845	NZ_KN050647.1	1149341	1151083	DR89_RS08845	ABC transporter ATP-binding protein
gene1641	960	32	10.48	190	29.3	147	16.92	19	26.33	32	26.43	38	31.27	58.9556	1.53933	0.255881	6.01582	1.78978e-09	2.72988e-08	Ups	DR89_RS11165	NZ_KN050647.1	1634723	1635682	DR89_RS11165	PhoH family protein
gene2575	1194	366	96.33	3744	464.28	2939	271.93	39	43.45	64	42.5	71	46.98	336.91	-1.53221	0.2566	-5.9712	2.3551e-09	3.55473e-08	Down	DR89_RS15715	NZ_KN050647.1	2534619	2535812	DR89_RS15715	penicillin-binding protein X
gene2465	1821	128	22.09	2042	166.03	2062	125.09	8	5.84	18	7.84	20	8.68	159.591	-2.56511	0.430322	-5.9609	2.50848e-09	3.7472e-08	Down	DR89_RS15185	NZ_KN050647.1	2425638	2427458	DR89_RS15185	LTA synthase family protein
gene2176	921	151	51.52	1482	238.25	1408	168.89	6	8.67	16	13.77	31	26.59	130.744	-2.08725	0.351451	-5.93894	2.86863e-09	4.24147e-08	Down	DR89_RS13800	NZ_KN050647.1	2152435	2153355	DR89_RS13800	type I pantothenate kinase
gene818	834	95	35.8	735	130.49	789	104.51	70	111.66	140	133.09	112	106.1	219.816	1.3895	0.236914	5.86499	4.49157e-09	6.57403e-08	Ups	DR89_RS07210	NZ_KN050647.1	800560	801393	DR89_RS07210	50S ribosomal protein L2
gene1522	498	111	70.05	1006	299.1	1274	282.62	8	21.37	15	23.88	9	14.28	100.306	-2.34746	0.40151	-5.84658	5.0178e-09	7.27079e-08	Down	DR89_RS10585	NZ_KN050647.1	1509953	1510450	DR89_RS10585	2-Cys peroxiredoxin
gene1539	1263	129	32.1	944	110.67	819	71.64	7	7.37	23	14.44	21	13.14	94.9885	-1.5526	0.265662	-5.84426	5.08816e-09	7.29975e-08	Down	DR89_RS10670	NZ_KN050647.1	1530080	1531342	DR89_RS10670	NADP-dependent isocitrate dehydrogenase
gene296	1524	21	4.33	120	11.66	98	7.1	8	6.98	26	13.53	33	17.11	39.7045	1.70107	0.293469	5.79643	6.77432e-09	9.62351e-08	Ups	DR89_RS04680	NZ_KN050647.1	300851	302374	DR89_RS04680	glycine/betaine ABC transporter
gene419	189	89	147.99	748	585.99	608	355.38	2	14.08	14	58.73	12	50.16	65.1802	-1.98686	0.343051	-5.79172	6.96699e-09	9.80113e-08	Down	DR89_RS05275	NZ_KN050647.1	425021	425209	DR89_RS05275	DUF2929 domain-containing protein
gene1830	780	76	30.62	601	114.09	583	82.57	0	0	12	12.2	6	6.08	53.4653	-2.40078	0.416015	-5.77089	7.88555e-09	1.09867e-07	Down	DR89_RS12100	NZ_KN050647.1	1830670	1831449	DR89_RS12100	GTP-sensing pleiotropic transcriptional regulator CodY
gene828	1887	521	86.77	2467	193.57	2855	167.14	175	123.38	483	202.93	555	232.37	798.698	1.21701	0.211637	5.75049	8.89859e-09	1.22801e-07	Ups	DR89_RS07255	NZ_KN050647.1	808154	810040	DR89_RS07255	NADH dehydrogenase
gene1389	390	13	10.48	51	19.36	38	10.76	4	13.64	24	48.79	19	38.49	25.0543	2.26892	0.396083	5.7284	1.01381e-08	1.38585e-07	Ups	DR89_RS09945	NZ_KN050647.1	1386391	1386780	DR89_RS09945	hypothetical protein
gene2487	1680	30	5.61	104	9.17	147	9.67	19	15.05	31	14.63	39	18.34	56.3183	1.83554	0.323013	5.68256	1.32696e-08	1.79698e-07	Ups	DR89_RS15280	NZ_KN050647.1	2449271	2450950	DR89_RS15280	membrane protein
gene623	744	345	145.73	1392	277.02	1227	182.19	11	19.67	37	39.43	33	35.04	169.817	-1.76467	0.310759	-5.6786	1.35806e-08	1.82206e-07	Down	DR89_RS06270	NZ_KN050647.1	612931	613674	DR89_RS06270	carboxylesterase
gene2442	936	38	12.76	538	85.11	589	69.52	2	2.84	1	0.85	1	0.84	40.9412	-3.8464	0.683844	-5.62468	1.85855e-08	2.47068e-07	Down	DR89_RS15070	NZ_KN050647.1	2407152	2408087	DR89_RS15070	ABC transporter ATP-binding protein
gene1530	936	422	141.69	2727	431.38	2377	280.55	26	36.95	99	83.86	76	64.15	307.143	-1.19162	0.212683	-5.60279	2.1093e-08	2.77853e-07	Down	DR89_RS10625	NZ_KN050647.1	1518076	1519011	DR89_RS10625	bifunctional oligoribonuclease/PAP phosphatase NrnA
gene2208	600	304	159.23	4167	1028.31	4966	914.35	27	59.87	62	81.92	43	56.62	376.104	-2.2035	0.398159	-5.53423	3.12601e-08	4.08072e-07	Down	DR89_RS13960	NZ_KN050647.1	2181782	2182381	DR89_RS13960	indirect negative regulation of sigma B dependent gene expression (serine phosphatase)
gene1240	1374	58	13.27	608	65.52	518	41.65	3	2.9	8	4.62	4	2.3	48.9181	-2.45167	0.443962	-5.52224	3.347e-08	4.33018e-07	Down	DR89_RS09250	NZ_KN050647.1	1233126	1234499	DR89_RS09250	bifunctional UDP-N-acetylglucosamine diphosphorylase/glucosamine-1-phosphate N-acetyltransferase GlmU
gene802	441	48	34.21	402	134.97	359	89.93	29	87.48	53	95.28	69	123.61	102.667	1.25058	0.227585	5.49498	3.90763e-08	5.01076e-07	Ups	DR89_RS07130	NZ_KN050647.1	794057	794497	DR89_RS07130	50S ribosomal protein L15
gene1710	1047	81	24.31	489	69.15	374	39.46	30	38.12	71	53.76	116	87.53	136.983	1.39824	0.255304	5.47676	4.33183e-08	5.50599e-07	Ups	DR89_RS11510	NZ_KN050647.1	1709484	1710530	DR89_RS11510	DNA recombination/repair protein RecA
gene2114	1053	26	7.76	115	16.17	93	9.76	12	15.16	24	18.07	28	21.01	41.1318	1.64034	0.300843	5.45248	4.96724e-08	6.25872e-07	Ups	DR89_RS13500	NZ_KN050647.1	2098535	2099587	DR89_RS13500	peptidase
gene897	465	77	52.04	247	78.65	258	61.29	23	65.8	139	236.99	160	271.85	164.059	2.28146	0.418664	5.4494	5.05406e-08	6.31322e-07	Ups	DR89_RS07595	NZ_KN050647.1	877196	877660	DR89_RS07595	DUF3284 domain-containing protein
gene136	276	36	40.99	762	408.79	990	396.26	2	9.64	4	11.49	1	2.86	59.7291	-3.63575	0.675353	-5.38348	7.30579e-08	9.04794e-07	Down	DR89_RS03895	NZ_KN050647.1	137134	137409	DR89_RS03895	HU family DNA-binding protein
gene731	855	288	105.86	2871	497.19	3072	396.93	25	38.9	68	63.05	57	52.67	288.295	-1.58836	0.295154	-5.38146	7.38857e-08	9.07292e-07	Down	DR89_RS06790	NZ_KN050647.1	721669	722523	DR89_RS06790	fructose-1%2C6-bisphosphate aldolase%2C class II
gene237	1092	8	2.3	61	8.27	98	9.91	8	9.75	21	15.25	32	23.15	33.5373	2.12926	0.396982	5.36361	8.15727e-08	9.93268e-07	Ups	DR89_RS04390	NZ_KN050647.1	245029	246120	DR89_RS04390	undecaprenyldiphospho-muramoylpentapeptide beta-N- acetylglucosaminyltransferase
gene48	933	151	50.86	2768	439.27	2142	253.63	16	22.81	21	17.84	28	23.71	196.457	-2.25892	0.42394	-5.3284	9.90825e-08	1.18653e-06	Down	DR89_RS03465	NZ_KN050647.1	52639	53571	DR89_RS03465	manganese-binding lipoprotein MntA
gene2830	822	4	1.53	26	4.68	25	3.36	4	6.47	7	6.75	14	13.46	13.7747	2.38027	0.449162	5.29937	1.16205e-07	1.38017e-06	Ups	DR89_RS16925	NZ_KN050647.1	2789227	2790048	DR89_RS16925	metal ABC transporter substrate-binding protein
gene2433	920	161	55	1261	202.95	1364	163.79	18	26.03	21	18.1	30	25.76	137.554	-1.56161	0.295605	-5.28277	1.27247e-07	1.49904e-06	Down	DR89_RS15035	NZ_KN050647.1	2401789	2402708	DR89_RS15035	motility repressor MogR
gene2556	1041	29	8.75	93	13.23	73	7.75	12	15.34	26	19.8	49	37.19	49.2304	2.10077	0.398844	5.26716	1.38551e-07	1.61903e-06	Ups	DR89_RS15625	NZ_KN050647.1	2517078	2518118	DR89_RS15625	hypothetical protein
gene1061	1080	89	25.9	722	98.98	477	48.79	7	8.62	10	7.34	11	8.05	63.0256	-1.80691	0.345325	-5.23249	1.67239e-07	1.93864e-06	Down	DR89_RS08380	NZ_KN050647.1	1052240	1053319	DR89_RS08380	phosphomevalonate kinase
gene1943	231	274	372.77	2085	1336.43	3091	1478.23	18	103.66	51	175.04	58	198.37	253.062	-1.68867	0.326768	-5.16781	2.36849e-07	2.72376e-06	Down	DR89_RS17405	NZ_KN050647.1	1937303	1937533	DR89_RS17405	hypothetical protein
gene785	438	77	55.25	694	234.6	489	123.34	6	18.22	6	10.86	13	23.45	58.8599	-1.89933	0.368025	-5.16087	2.45803e-07	2.80447e-06	Down	DR89_RS07050	NZ_KN050647.1	781953	782390	DR89_RS07050	50S ribosomal protein L13
gene244	432	46	33.46	132	45.24	212	54.21	24	73.91	58	106.44	45	82.3	79.2411	1.792	0.348786	5.13784	2.7792e-07	3.12872e-06	Ups	DR89_RS04425	NZ_KN050647.1	253878	254309	DR89_RS04425	division/cell wall cluster transcriptional repressor MraZ
gene2704	1008	24	7.48	54	7.93	28	3.07	22	29.04	36	28.31	25	19.59	49.7477	2.71596	0.528662	5.13742	2.78541e-07	3.12872e-06	Ups	DR89_RS16320	NZ_KN050647.1	2667502	2668509	DR89_RS16320	inorganic phosphate transporter
gene1879	312	45	45.33	446	211.66	368	130.3	1	4.26	6	15.25	4	10.13	35.3387	-2.46169	0.48015	-5.12692	2.94517e-07	3.28273e-06	Down	DR89_RS12350	NZ_KN050647.1	1876076	1876387	DR89_RS12350	thiol reductase thioredoxin
gene544	315	208	207.52	1576	740.79	1186	415.94	14	59.13	38	95.64	52	130.42	160.206	-1.19925	0.234128	-5.1222	3.01984e-07	3.34027e-06	Down	DR89_RS0102905	NZ_KN050647.1	539554	539868	DR89_RS0102905	PTS sugar transporter subunit IIB
gene390	762	0	0	0	0	0	0	2	3.49	3	3.12	2	2.07	3.72963	5.34729	1.04448	5.11959	3.06194e-07	3.36117e-06	Ups	DR89_RS05130	NZ_KN050647.1	389278	390039	DR89_RS05130	NAD(P)-dependent oxidoreductase
gene885	627	313	156.88	1077	254.33	890	156.81	127	269.47	269	340.14	267	336.43	430.14	1.54672	0.302817	5.10776	3.26001e-07	3.55169e-06	Ups	DR89_RS07535	NZ_KN050647.1	866667	867293	DR89_RS07535	thymidylate kinase
gene624	720	301	131.38	1300	267.34	1110	170.31	12	22.17	24	26.43	44	48.28	156.197	-1.62659	0.319009	-5.0989	3.41637e-07	3.69427e-06	Down	DR89_RS06275	NZ_KN050647.1	613857	614576	DR89_RS06275	alpha/beta hydrolase
gene661	1977	146	23.21	1361	101.93	1237	69.12	14	9.42	34	13.63	26	10.39	133.947	-1.45191	0.284833	-5.09738	3.44381e-07	3.69636e-06	Down	DR89_RS06460	NZ_KN050647.1	654231	656207	DR89_RS06460	UvrABC system protein B
gene820	624	14	7.05	116	27.52	115	20.36	18	38.38	22	27.95	20	25.32	41.2436	1.6749	0.329474	5.08357	3.70414e-07	3.94655e-06	Ups	DR89_RS07220	NZ_KN050647.1	801718	802341	DR89_RS07220	50S ribosomal protein L4
gene1519	804	66	25.8	635	116.94	630	86.56	5	8.27	10	9.86	9	8.84	58.8279	-1.98396	0.390423	-5.08156	3.74339e-07	3.95924e-06	Down	DR89_RS10570	NZ_KN050647.1	1507340	1508143	DR89_RS10570	NAD kinase
gene1503	1086	67	19.39	502	68.44	391	39.77	1	1.23	10	7.3	9	6.55	44.7782	-1.90903	0.375911	-5.0784	3.80623e-07	3.99655e-06	Down	DR89_RS10495	NZ_KN050647.1	1490753	1491838	DR89_RS10495	3-deoxy-7-phosphoheptulonate synthase
gene985	759	13	5.38	83	16.19	70	10.19	10	17.53	16	16.71	17	17.7	28.2254	1.65175	0.325904	5.06822	4.01546e-07	4.1859e-06	Ups	DR89_RS08005	NZ_KN050647.1	972600	973358	DR89_RS08005	XRE family transcriptional regulator
gene1855	1485	15	3.17	59	5.88	68	5.06	4	3.58	20	10.68	38	20.22	32.1178	2.14501	0.424158	5.05709	4.25705e-07	4.40604e-06	Ups	DR89_RS12225	NZ_KN050647.1	1854700	1856184	DR89_RS12225	PTS maltose transporter subunit IIBC
gene821	630	30	14.97	250	58.76	175	30.69	26	54.9	34	42.79	35	43.89	66.9041	1.44161	0.285934	5.04177	4.61249e-07	4.74007e-06	Ups	DR89_RS07225	NZ_KN050647.1	802367	802996	DR89_RS07225	50S ribosomal protein L3
gene2541	1296	0	0	6	0.69	6	0.51	2	2.05	6	3.67	4	2.44	6.0245	3.34605	0.667031	5.01633	5.26671e-07	5.37427e-06	Ups	DR89_RS15550	NZ_KN050647.1	2503774	2505069	DR89_RS15550	NCS2 family permease
gene299	933	0	0	6	0.95	5	0.59	5	7.13	7	5.95	1	0.85	7.91552	3.62332	0.722529	5.01477	5.30956e-07	5.38011e-06	Ups	DR89_RS04695	NZ_KN050647.1	303271	304203	DR89_RS04695	carbohydrate kinase
gene1717	951	88	29.08	450	70.06	569	66.1	6	8.39	7	5.84	11	9.14	56.3324	-1.8681	0.373098	-5.00698	5.529e-07	5.56355e-06	Down	DR89_RS11545	NZ_KN050647.1	1717264	1718214	DR89_RS11545	ABC transporter permease
gene1301	807	44	17.13	136	24.95	111	15.2	24	39.56	35	34.38	44	43.08	66.4158	1.84984	0.36974	5.00309	5.64181e-07	5.63792e-06	Ups	DR89_RS09520	NZ_KN050647.1	1293805	1294611	DR89_RS09520	AAC(3) family N-acetyltransferase
gene368	438	28	20.09	369	124.74	275	69.36	0	0	0	0	3	5.41	23.9378	-3.56207	0.725509	-4.90975	9.1193e-07	9.05059e-06	Down	DR89_RS05020	NZ_KN050647.1	366830	367267	DR89_RS05020	flavodoxin
gene993	1002	3	0.94	2	0.3	3	0.33	1	1.33	10	7.91	4	3.15	7.05435	3.65455	0.748184	4.88456	1.03662e-06	1.02181e-05	Ups	DR89_RS08045	NZ_KN050647.1	979192	980193	DR89_RS08045	gfo/Idh/MocA family oxidoreductase
gene682	2514	121	15.13	1017	59.9	770	33.84	12	6.35	26	8.2	19	5.97	98.9502	-1.35107	0.277556	-4.86775	1.12876e-06	1.10511e-05	Down	DR89_RS06560	NZ_KN050647.1	676062	678575	DR89_RS06560	protein translocase subunit SecA 1
gene760	786	4	1.6	29	5.46	14	1.97	2	3.39	9	9.08	12	12.06	11.7913	2.42547	0.499672	4.85413	1.20919e-06	1.17591e-05	Ups	DR89_RS06930	NZ_KN050647.1	753105	753890	DR89_RS06930	formate dehydrogenase family accessory protein FdhD
gene388	1368	42	9.65	162	17.53	158	12.76	11	10.7	47	27.24	42	24.26	60.6751	1.53701	0.316928	4.84971	1.23641e-06	1.19437e-05	Ups	DR89_RS05120	NZ_KN050647.1	386559	387926	DR89_RS05120	sigma-54-dependent Fis family transcriptional regulator
gene545	1362	24	5.54	146	15.87	128	10.38	9	8.79	22	12.81	38	22.04	42.9915	1.4414	0.299389	4.81446	1.47596e-06	1.41633e-05	Ups	DR89_RS05890	NZ_KN050647.1	540113	541474	DR89_RS05890	aspartate kinase
gene863	471	1173	782.67	3055	960.38	2570	602.79	628	1773.82	1118	1881.89	1060	1778.04	1764.34	1.91277	0.397948	4.80658	1.53532e-06	1.46361e-05	Ups	DR89_RS07430	NZ_KN050647.1	843192	843662	DR89_RS07430	universal stress protein
gene1831	1410	66	14.71	501	52.61	346	27.11	1	0.94	9	5.06	10	5.6	43.2125	-1.84593	0.387677	-4.76153	1.92132e-06	1.8196e-05	Down	DR89_RS12105	NZ_KN050647.1	1831470	1832879	DR89_RS12105	HslU--HslV peptidase ATPase subunit
gene1002	1890	40	6.65	671	52.57	481	28.12	4	2.82	2	0.84	6	2.51	45.6359	-2.5718	0.541982	-4.74517	2.08329e-06	1.95856e-05	Down	DR89_RS08085	NZ_KN050647.1	985513	987402	DR89_RS08085	tRNA uridine-5-carboxymethylaminomethyl(34) synthesis enzyme MnmG
gene1206	993	42	13.29	372	55.47	382	42.5	1	1.34	7	5.59	4	3.18	33.6856	-2.25097	0.474485	-4.74403	2.09508e-06	1.95856e-05	Down	DR89_RS09085	NZ_KN050647.1	1194372	1195364	DR89_RS09085	DNA polymerase III subunit delta'
gene1504	1008	53	16.52	539	79.17	542	59.4	4	5.28	7	5.51	9	7.05	49.338	-1.99607	0.421787	-4.73243	2.21851e-06	2.06065e-05	Down	DR89_RS10500	NZ_KN050647.1	1492073	1493080	DR89_RS10500	catabolite control protein A
gene239	975	10	3.22	74	11.24	71	8.04	7	9.55	17	13.82	15	12.15	24.4833	1.61295	0.341055	4.7293	2.25292e-06	2.07929e-05	Ups	DR89_RS04400	NZ_KN050647.1	247625	248599	DR89_RS04400	phospho-N-acetylmuramoyl-pentapeptide-transferase
gene72	1512	0	0	17	1.66	10	0.73	1	0.88	7	3.67	9	4.7	7.84455	2.80786	0.594063	4.72653	2.28388e-06	2.09452e-05	Ups	DR89_RS03585	NZ_KN050647.1	73721	75232	DR89_RS03585	phosphoglucomutase
gene701	405	125	97	1382	505.25	1881	513.09	9	29.56	29	56.77	26	50.72	143.757	-1.88277	0.400941	-4.69589	2.65443e-06	2.41904e-05	Down	DR89_RS06650	NZ_KN050647.1	694459	694863	DR89_RS06650	ATP synthase epsilon chain
gene235	1281	67	16.44	362	41.84	276	23.8	49	50.89	62	38.37	50	30.84	116.502	1.50924	0.321708	4.69133	2.71437e-06	2.4582e-05	Ups	DR89_RS04380	NZ_KN050647.1	242548	243828	DR89_RS04380	cell division protein FtsA
gene815	657	33	15.79	356	80.23	406	68.27	59	119.47	56	67.58	74	88.99	129.975	1.8091	0.38603	4.68642	2.78032e-06	2.50229e-05	Ups	DR89_RS07195	NZ_KN050647.1	799157	799813	DR89_RS07195	30S ribosomal protein S3
gene2307	762	37	15.26	761	147.87	590	85.54	2	3.49	4	4.16	8	8.29	50.5495	-2.59388	0.554365	-4.67901	2.88264e-06	2.57836e-05	Down	DR89_RS14425	NZ_KN050647.1	2284979	2285740	DR89_RS14425	blue-light photoreceptor
gene257	282	68	75.78	567	297.7	474	185.69	2	9.44	14	39.36	12	33.62	52.7763	-1.61586	0.345626	-4.67515	2.93732e-06	2.60698e-05	Down	DR89_RS04485	NZ_KN050647.1	265705	265986	DR89_RS04485	hypothetical protein
gene34	915	6	2.06	10	1.62	1	0.12	8	11.63	8	6.93	11	9.5	15.7836	3.3967	0.726752	4.6738	2.95671e-06	2.60698e-05	Ups	DR89_RS03395	NZ_KN050647.1	36726	37640	DR89_RS03395	dihydroorotate dehydrogenase
gene1593	196	1503	2409.92	3345	2526.92	3156	1778.84	505	3427.72	1840	7442.8	2270	9150.11	2484.42	2.12892	0.45558	4.67298	2.96861e-06	2.60698e-05	Ups	ssrS	NZ_KN050647.1	1589424	1589619	DR89_RS17370	6S RNA
gene2537	459	0	0	7	2.26	3	0.72	2	5.8	2	3.45	7	12.05	5.50197	3.41301	0.733657	4.65205	3.28654e-06	2.86879e-05	Ups	DR89_RS15530	NZ_KN050647.1	2498887	2499345	DR89_RS15530	threonine/serine exporter
gene916	444	57	40.35	725	241.77	547	136.1	1	3	9	16.07	13	23.13	54.749	-2.04513	0.440409	-4.6437	3.42231e-06	2.9598e-05	Down	DR89_RS07685	NZ_KN050647.1	895855	896298	DR89_RS07685	VOC family protein
gene2841	2151	21	3.07	570	39.24	546	28.04	2	1.24	0	0	3	1.1	37.941	-3.37656	0.727217	-4.64313	3.43165e-06	2.9598e-05	Down	DR89_RS16975	NZ_KN050647.1	2796957	2799107	DR89_RS16975	anaerobic ribonucleoside-triphosphate reductase
gene822	309	10	10.17	92	44.08	78	27.89	13	55.97	16	41.05	14	35.8	29.7097	1.62234	0.35115	4.62007	3.83612e-06	3.28908e-05	Ups	DR89_RS07230	NZ_KN050647.1	803031	803339	DR89_RS07230	30S ribosomal protein S10
gene2469	918	92	31.5	723	116.61	730	87.85	10	14.49	17	14.68	18	15.49	79.2544	-1.37598	0.299206	-4.59878	4.24976e-06	3.62229e-05	Down	DR89_RS15205	NZ_KN050647.1	2431261	2432178	DR89_RS15205	aldo/keto reductase
gene2161	162	140	271.59	482	440.54	435	296.64	3	24.64	10	48.94	13	63.4	61.3873	-1.94163	0.423919	-4.58018	4.64567e-06	3.93659e-05	Down	DR89_RS13725	NZ_KN050647.1	2139395	2139556	DR89_RS13725	hypothetical protein
gene677	1206	50	13.03	345	42.36	245	22.44	3	3.31	2	1.31	6	3.93	30.7769	-2.14132	0.468196	-4.57357	4.7949e-06	4.03942e-05	Down	DR89_RS06535	NZ_KN050647.1	670662	671867	DR89_RS06535	peptidase P60
gene440	1368	41	9.42	128	13.85	126	10.18	15	14.59	30	17.39	41	23.68	55.0251	1.57794	0.345502	4.56709	4.94544e-06	4.14216e-05	Ups	DR89_RS05380	NZ_KN050647.1	446034	447401	DR89_RS05380	class II fumarate hydratase
gene2636	1701	39	7.21	350	30.47	353	22.93	2	1.56	4	1.86	6	2.79	32.1678	-2.1442	0.47114	-4.55109	5.33675e-06	4.43046e-05	Down	DR89_RS16010	NZ_KN050647.1	2596716	2598416	DR89_RS16010	oleate hydratase
gene130	1167	2	0.54	10	1.27	1	0.09	3	3.42	6	4.08	4	2.71	7.21036	3.22058	0.707906	4.54944	5.37888e-06	4.43046e-05	Ups	DR89_RS03865	NZ_KN050647.1	131960	133126	DR89_RS03865	chorismate synthase
gene930	1335	266	62.62	1787	198.2	1946	161.03	24	23.92	72	42.76	46	27.22	218.668	-1.14756	0.252248	-4.54934	5.38137e-06	4.43046e-05	Down	DR89_RS07755	NZ_KN050647.1	910696	912030	DR89_RS07755	HlyC/CorC family transporter
gene2054	1224	1	0.26	17	2.06	8	0.72	3	3.26	10	6.48	3	1.94	8.65126	2.78281	0.613326	4.53724	5.6995e-06	4.66586e-05	Ups	DR89_RS13205	NZ_KN050647.1	2040375	2041598	DR89_RS13205	molybdopterin molybdenumtransferase MoeA
gene804	504	10	6.24	157	46.12	177	38.8	13	34.31	38	59.78	34	53.3	50.7644	1.71523	0.37895	4.52628	6.00309e-06	4.88679e-05	Ups	DR89_RS07140	NZ_KN050647.1	794749	795252	DR89_RS07140	30S ribosomal protein S5
gene2530	1173	166	44.47	634	80.03	743	69.98	6	6.8	17	11.49	25	16.84	89.1006	-1.53941	0.342528	-4.49426	6.98138e-06	5.62001e-05	Down	DR89_RS15495	NZ_KN050647.1	2490293	2491465	DR89_RS15495	AI-2E family transporter
gene630	1011	36500	11346	76916	11264.6	88917	9716.05	1067	1404.05	2327	1824.82	2283	1784.07	13702.9	-1.93014	0.431164	-4.47659	7.58454e-06	6.07183e-05	Down	DR89_RS06305	NZ_KN050647.1	620073	621083	DR89_RS06305	type I glyceraldehyde-3-phosphate dehydrogenase
gene1814	234	31	41.63	241	152.49	135	63.73	8	45.48	52	176.18	68	229.59	69.3866	1.77319	0.397085	4.46552	7.98738e-06	6.35918e-05	Ups	DR89_RS12025	NZ_KN050647.1	1812274	1812507	DR89_RS12025	RNA chaperone Hfq
gene1894	759	29	12.01	298	58.13	307	44.68	3	5.26	2	2.09	2	2.08	26.2693	-2.53458	0.570147	-4.44547	8.76981e-06	6.94396e-05	Down	DR89_RS12425	NZ_KN050647.1	1896120	1896878	DR89_RS12425	RNA methyltransferase
gene407	969	419	135.89	3567	545.04	3998	455.8	60	82.38	86	70.36	82	66.86	404.618	-1.28172	0.289429	-4.42845	9.49134e-06	7.47443e-05	Down	DR89_RS05215	NZ_KN050647.1	411762	412730	DR89_RS05215	ABC transporter ATP-binding protein
gene0	1053	111	33.13	1081	152	789	82.78	8	10.11	24	18.07	29	21.76	98.9437	-1.30555	0.295817	-4.41336	1.01777e-05	7.97158e-05	Down	DR89_RS0102855	NZ_KN050647.1	1	1053	DR89_RS0102855	hypothetical protein
gene2295	702	64	28.65	709	149.54	701	110.32	6	11.37	9	10.16	16	18.01	65.7105	-1.73754	0.393911	-4.411	1.02896e-05	7.99387e-05	Down	DR89_RS14370	NZ_KN050647.1	2273085	2273786	DR89_RS14370	carbonic anhydrase
gene1184	951	22	7.27	77	11.99	60	6.97	10	13.99	23	19.17	15	12.46	31.3483	1.69294	0.383849	4.41043	1.03165e-05	7.99387e-05	Ups	DR89_RS08985	NZ_KN050647.1	1173249	1174199	DR89_RS08985	ABC transporter permease
gene1157	834	38	14.32	258	45.8	182	24.11	1	1.6	1	0.95	4	3.79	21.5988	-2.52491	0.576968	-4.37616	1.20786e-05	9.30559e-05	Down	DR89_RS08850	NZ_KN050647.1	1151226	1152059	DR89_RS08850	AraC family transcriptional regulator
gene2139	723	271	117.8	1130	231.42	1000	152.8	7	12.88	26	28.51	45	49.17	140.003	-1.54619	0.353408	-4.3751	1.21377e-05	9.30559e-05	Down	DR89_RS13620	NZ_KN050647.1	2121374	2122096	DR89_RS13620	GntR family transcriptional regulator
gene881	254	8	9.9	38	22.15	24	10.44	1	5.24	11	34.33	18	55.99	15.2034	2.12807	0.486754	4.37196	1.23136e-05	9.39072e-05	Ups	DR89_RS0102950	NZ_KN050647.1	863111	863364	DR89_RS0102950	hypothetical protein
gene2102	369	1510	1286.03	5565	2233.01	6580	1969.95	35	126.19	169	363.11	228	488.16	788.401	-1.64385	0.376274	-4.36876	1.24953e-05	9.47945e-05	Down	DR89_RS13440	NZ_KN050647.1	2087933	2088301	DR89_RS13440	DUF4064 domain-containing protein
gene189	1539	0	0	4	0.38	2	0.14	1	0.86	3	1.55	4	2.05	3.76741	3.50765	0.809635	4.33239	1.47501e-05	0.000111317	Ups	DR89_RS04150	NZ_KN050647.1	188483	190021	DR89_RS04150	2-isopropylmalate synthase
gene1180	1509	60	12.5	332	32.58	417	30.53	4	3.53	6	3.15	9	4.71	40.9227	-1.73732	0.401617	-4.32582	1.51968e-05	0.000114094	Down	DR89_RS08965	NZ_KN050647.1	1169033	1170541	DR89_RS08965	inosine 5-monophosphate dehydrogenase
gene723	246	31	39.6	294	176.96	276	123.95	1	5.41	5	16.11	3	9.63	25.3824	-2.23055	0.517152	-4.31314	1.60955e-05	0.000120218	Down	DR89_RS06750	NZ_KN050647.1	713395	713640	DR89_RS06750	50S ribosomal protein L31 type B
gene1256	561	5	2.8	15	3.96	16	3.15	0	0	8	11.31	14	19.72	10.2389	2.4972	0.57961	4.30842	1.64428e-05	0.000122183	Ups	DR89_RS09315	NZ_KN050647.1	1249025	1249585	DR89_RS09315	peptidyl-tRNA hydrolase
gene858	2070	99	15.03	440	31.47	462	24.66	29	18.64	66	25.28	88	33.59	127.908	1.03791	0.241672	4.29471	1.74925e-05	0.000129319	Ups	DR89_RS07405	NZ_KN050647.1	838173	840242	DR89_RS07405	PTS sugar transporter subunit IIA
gene1054	1113	70	19.77	486	64.65	409	40.6	6	7.17	14	9.97	9	6.39	51.4391	-1.38934	0.324133	-4.28632	1.81658e-05	0.000133615	Down	DR89_RS08345	NZ_KN050647.1	1042314	1043426	DR89_RS08345	DNA replication and repair protein RecF
gene1769	1092	1101	316.86	2359	319.86	2103	212.75	13	15.84	48	34.85	88	63.67	378.412	-2.15903	0.505728	-4.26915	1.96222e-05	0.000143598	Down	DR89_RS11800	NZ_KN050647.1	1767299	1768390	DR89_RS11800	hypothetical protein
gene626	1293	8424	2047.48	25592	2930.6	24667	2107.53	378	388.92	921	564.72	930	568.25	3917.04	-1.40861	0.33193	-4.24368	2.19883e-05	0.000160105	Down	DR89_RS06285	NZ_KN050647.1	614985	616277	DR89_RS06285	enolase
gene1207	834	117	44.09	925	164.22	918	121.6	13	20.74	31	29.47	18	17.05	102.767	-1.2503	0.295563	-4.23021	2.3347e-05	0.000169149	Down	DR89_RS09090	NZ_KN050647.1	1195370	1196203	DR89_RS09090	stage 0 sporulation protein
gene896	1740	75	13.55	525	44.67	517	32.82	6	4.59	13	5.92	17	7.72	59.1986	-1.2875	0.30572	-4.21139	2.53808e-05	0.000182969	Down	DR89_RS07590	NZ_KN050647.1	875130	876869	DR89_RS07590	DNA polymerase III subunit gamma/tau
gene46	1284	113	27.66	547	63.08	635	54.63	11	11.4	14	8.64	18	11.08	75.0482	-1.30022	0.311039	-4.18025	2.91183e-05	0.000208874	Down	DR89_RS03455	NZ_KN050647.1	49796	51079	DR89_RS03455	NCS2 family permease
gene2518	528	578	344.03	2938	823.89	3308	692.13	25	62.99	105	157.66	134	200.51	390.892	-1.20916	0.289574	-4.17566	2.97125e-05	0.000212086	Down	DR89_RS15435	NZ_KN050647.1	2476023	2476550	DR89_RS15435	membrane protein
gene708	717	38	16.66	210	43.37	211	32.51	17	31.54	31	34.28	31	34.16	57.6034	1.05958	0.255594	4.14558	3.38959e-05	0.00024076	Ups	DR89_RS06685	NZ_KN050647.1	700244	700960	DR89_RS06685	ATP synthase subunit A
gene2212	1005	45	14.07	398	58.64	406	44.63	21	27.8	63	49.7	56	44.02	95.4231	1.07169	0.259758	4.12574	3.69544e-05	0.000259936	Ups	DR89_RS13975	NZ_KN050647.1	2184090	2185094	DR89_RS13975	phosphoserine phosphatase
gene1648	768	39	15.96	353	68.06	409	58.83	0	0	4	4.13	10	10.29	33.6685	-2.05743	0.499914	-4.11556	3.86238e-05	0.000270366	Down	DR89_RS11200	NZ_KN050647.1	1640866	1641633	DR89_RS11200	DNA repair protein RecO
gene2446	867	31	11.24	386	65.92	248	31.6	4	6.14	1	0.91	4	3.64	28.4184	-2.24064	0.54695	-4.0966	4.19261e-05	0.000292071	Down	DR89_RS15090	NZ_KN050647.1	2409585	2410451	DR89_RS15090	Cof-type HAD-IIB family hydrolase
gene555	594	33	17.46	217	54.09	189	35.15	2	4.48	2	2.67	3	3.99	20.7726	-2.20556	0.541163	-4.0756	4.58966e-05	0.000318202	Down	DR89_RS05940	NZ_KN050647.1	549766	550359	DR89_RS05940	cation:proton antiporter
gene814	435	11	7.95	105	35.74	93	23.62	13	39.76	15	27.34	15	27.24	30.6545	1.4225	0.349757	4.06711	4.76006e-05	0.000328444	Ups	DR89_RS07190	NZ_KN050647.1	798720	799154	DR89_RS07190	50S ribosomal protein L16
gene1744	201	52	81.3	743	547.32	345	189.62	2	13.24	8	31.56	11	43.24	48.0454	-1.92552	0.473738	-4.06452	4.81306e-05	0.000330527	Down	DR89_RS11680	NZ_KN050647.1	1748734	1748934	DR89_RS11680	cold-shock protein CspA
gene503	537	31	18.14	58	15.99	38	7.82	10	24.77	35	51.67	34	50.02	43.7304	2.17112	0.534393	4.06278	4.84921e-05	0.000331439	Ups	DR89_RS05685	NZ_KN050647.1	507265	507801	DR89_RS05685	N-acetyltransferase
gene2319	4428	13	0.92	162	5.42	111	2.77	0	0	0	0	0	0	9.8396	-4.17581	1.0388	-4.01984	5.82369e-05	0.000392489	Down	DR89_RS14480	NZ_KN050647.1	2294612	2299039	DR89_RS14480	2-hydroxyglutaryl-CoA dehydratase
gene21	1968	67	10.7	674	50.71	592	33.23	8	5.41	14	5.64	16	6.42	65.8049	-1.3533	0.33698	-4.01597	5.92009e-05	0.000397139	Down	DR89_RS03330	NZ_KN050647.1	22307	24274	DR89_RS03330	serine/threonine protein kinase
gene984	762	23	9.49	98	19.04	107	15.51	8	13.97	18	18.73	23	23.85	32.748	1.29815	0.323903	4.00783	6.12789e-05	0.000409185	Ups	DR89_RS08000	NZ_KN050647.1	971615	972376	DR89_RS08000	ParA family protein
gene85	1308	7	1.68	33	3.74	23	1.94	5	5.09	6	3.64	9	5.44	13.0054	1.85691	0.463708	4.00448	6.21537e-05	0.000413123	Ups	DR89_RS03645	NZ_KN050647.1	85662	86969	DR89_RS03645	purine permease
gene2840	552	16	9.11	262	70.28	352	70.45	0	0	4	5.75	0	0	21.814	-3.02565	0.759146	-3.9856	6.73089e-05	0.000445345	Down	DR89_RS16970	NZ_KN050647.1	2796413	2796964	DR89_RS16970	anaerobic ribonucleoside-triphosphate reductase activating protein
gene270	978	111	35.67	560	84.78	477	53.88	5	6.8	21	17.02	16	12.93	67.0335	-1.23782	0.312718	-3.95826	7.5499e-05	0.000496903	Down	DR89_RS04550	NZ_KN050647.1	275262	276239	DR89_RS04550	choloylglycine hydrolase
gene964	2331	73	9.84	966	61.36	680	32.23	7	4	21	7.14	15	5.08	78.7208	-1.48942	0.376721	-3.95365	7.69694e-05	0.000502381	Down	DR89_RS07910	NZ_KN050647.1	947373	949703	DR89_RS07910	bifunctional glutamate--cysteine ligase GshA/glutathione synthetase GshB
gene310	978	38	12.21	475	71.91	350	39.54	4	5.44	9	7.3	2	1.62	37.4639	-1.93471	0.489528	-3.95219	7.74394e-05	0.000503183	Down	DR89_RS04745	NZ_KN050647.1	313075	314052	DR89_RS04745	phosphate acetyltransferase
gene935	645	26	12.67	249	57.16	280	47.96	0	0	6	7.38	2	2.45	22.5874	-2.25183	0.570905	-3.94431	8.00287e-05	0.000517686	Down	DR89_RS07775	NZ_KN050647.1	914800	915444	DR89_RS07775	transaldolase
gene127	1083	4	1.16	53	7.25	42	4.28	5	6.14	11	8.05	9	6.57	15.5848	1.65454	0.421027	3.92977	8.50274e-05	0.000547576	Ups	DR89_RS03850	NZ_KN050647.1	129407	130489	DR89_RS03850	histidinol-phosphate transaminase
gene735	537	52	30.43	355	97.88	289	59.45	4	9.91	7	10.33	9	13.24	36.7234	-1.45516	0.37053	-3.92725	8.59223e-05	0.000550892	Down	DR89_RS06810	NZ_KN050647.1	728690	729226	DR89_RS06810	DNA-directed RNA polymerase subunit delta
gene1381	516	20	12.18	192	55.09	141	30.19	11	28.36	29	44.56	23	35.22	42.7888	1.1754	0.299432	3.92543	8.65736e-05	0.000552622	Ups	DR89_RS09915	NZ_KN050647.1	1381415	1381930	DR89_RS09915	translation initiation factor IF-3
gene36	3213	0	0	6	0.28	6	0.21	0	0	2	0.49	10	2.46	4.93024	3.12871	0.804774	3.88769	0.000101202	0.000639217	Ups	DR89_RS03405	NZ_KN050647.1	38424	41636	DR89_RS03405	carbamoyl-phosphate synthase large subunit
gene2407	993	0	0	2	0.3	0	0	1	1.34	6	4.79	0	0	3.33513	3.98275	1.02462	3.88707	0.000101463	0.000639217	Ups	DR89_RS14910	NZ_KN050647.1	2379523	2380515	DR89_RS14910	flagellar motor switch protein FliM
gene1067	1434	16	3.51	171	17.66	110	8.47	0	0	1	0.55	0	0	10.9618	-3.49032	0.899367	-3.88086	0.000104086	0.00065071	Down	DR89_RS08410	NZ_KN050647.1	1059097	1060530	DR89_RS08410	6-phospho-beta-glucosidase
gene758	1380	14	3.19	106	11.37	63	5.04	6	5.78	14	8.04	21	12.02	25.9681	1.41656	0.365033	3.88063	0.000104185	0.00065071	Ups	DR89_RS06920	NZ_KN050647.1	751005	752384	DR89_RS06920	sensor histidine kinase
gene1329	519	21	12.72	186	53.06	164	34.91	0	0	4	6.11	0	0	15.0318	-2.58397	0.670647	-3.85296	0.0001167	0.000725742	Down	DR89_RS09655	NZ_KN050647.1	1328069	1328587	DR89_RS09655	N-acetyltransferase
gene987	855	2	0.74	20	3.46	12	1.55	1	1.56	4	3.71	10	9.24	7.50855	2.2632	0.590246	3.83434	0.000125901	0.00077962	Ups	DR89_RS08015	NZ_KN050647.1	973828	974682	DR89_RS08015	nucleoid occlusion protein
gene2538	1464	36	7.73	442	44.7	394	29.73	5	4.54	6	3.25	7	3.78	39.1512	-1.7145	0.44728	-3.83317	0.000126505	0.000780022	Down	DR89_RS15535	NZ_KN050647.1	2499399	2500862	DR89_RS15535	cell wall surface anchor protein
gene90	342	87	79.95	435	188.33	361	116.61	8	31.12	13	30.14	7	16.17	52.1859	-1.38196	0.361323	-3.82473	0.000130918	0.000803813	Down	DR89_RS03665	NZ_KN050647.1	91039	91380	DR89_RS03665	cell division regulator GpsB
gene63	786	64	25.59	323	60.85	198	27.83	2	3.39	2	2.02	9	9.05	31.4419	-1.92265	0.50312	-3.82146	0.000132666	0.000811109	Down	DR89_RS03540	NZ_KN050647.1	64778	65563	DR89_RS03540	hypothetical protein
gene1183	1575	107	21.35	364	34.22	328	23.01	46	38.86	85	42.79	58	29.09	134.536	1.33231	0.34875	3.82025	0.000133315	0.000811651	Ups	DR89_RS08980	NZ_KN050647.1	1171573	1173147	DR89_RS08980	ABC transporter substrate-binding protein
gene1938	1365	0	0	0	0	0	0	1	0.97	0	0	3	1.74	2.02456	4.3002	1.13051	3.80378	0.000142506	0.000863982	Ups	DR89_RS12640	NZ_KN050647.1	1930916	1932280	DR89_RS12640	ethanolamine ammonia lyase large subunit
gene2665	1488	340	71.81	1516	150.85	1208	89.69	4	3.58	31	16.52	58	30.8	172.55	-1.69093	0.444902	-3.80067	0.000144305	0.000871243	Down	DR89_RS16130	NZ_KN050647.1	2624089	2625576	DR89_RS16130	transcriptional regulator
gene1464	975	67	21.6	376	57.1	358	40.56	2	2.73	11	8.94	14	11.34	43.6405	-1.29866	0.342259	-3.79439	0.000148009	0.000886221	Down	DR89_RS10310	NZ_KN050647.1	1452307	1453281	DR89_RS10310	LD-carboxypeptidase
gene943	1722	7	1.28	43	3.7	48	3.08	9	6.95	6	2.76	10	4.59	17.9442	1.65949	0.437652	3.79182	0.00014955	0.00089176	Ups	DR89_RS07815	NZ_KN050647.1	923261	924982	DR89_RS07815	ABC transporter ATP-binding protein
gene2183	1269	180	44.58	199	23.22	311	27.07	3	3.15	4	2.5	7	4.36	52.3839	-2.48662	0.657038	-3.78459	0.00015396	0.000907167	Down	DR89_RS13835	NZ_KN050647.1	2161125	2162393	DR89_RS13835	PTS sugar transporter subunit IIC
gene1709	1563	914	183.78	8276	783.99	9189	649.48	112	95.33	316	160.29	250	126.37	971.236	-1.00904	0.266622	-3.78451	0.000154012	0.000907167	Down	DR89_RS11505	NZ_KN050647.1	1707621	1709183	DR89_RS11505	ribonuclease Y
gene1685	831	26	9.83	340	60.58	268	35.63	3	4.8	1	0.95	6	5.7	26.815	-2.04749	0.541554	-3.78076	0.000156351	0.000913733	Down	DR89_RS11385	NZ_KN050647.1	1680773	1681603	DR89_RS11385	hypothetical protein
gene92	366	21	18.03	157	63.51	163	49.2	0	0	1	2.17	3	6.48	14.1752	-2.50563	0.667298	-3.75488	0.000173423	0.00100516	Down	DR89_RS03675	NZ_KN050647.1	92054	92419	DR89_RS03675	DUF1798 domain-containing protein
gene1314	2679	21	2.46	183	10.11	119	4.91	0	0	3	0.89	0	0	13.2055	-2.73031	0.728001	-3.75042	0.000176539	0.00101915	Down	DR89_RS09580	NZ_KN050647.1	1303803	1306481	DR89_RS09580	transcriptional regulator
gene2101	1032	18	5.48	171	24.53	176	18.84	0	0	3	2.3	1	0.77	14.4597	-2.53539	0.678645	-3.73596	0.000187	0.00107525	Down	DR89_RS13435	NZ_KN050647.1	2086872	2087903	DR89_RS13435	acyltransferase
gene243	939	11	3.68	42	6.62	33	3.88	2	2.83	11	9.29	12	10.1	14.7042	1.63756	0.440717	3.71568	0.000202657	0.0011561	Ups	DR89_RS04420	NZ_KN050647.1	252927	253865	DR89_RS04420	16S rRNA (cytosine(1402)-N(4))-methyltransferase RsmH
gene2657	2160	47	6.84	358	24.54	448	22.91	4	2.46	12	4.4	5	1.83	41.1857	-1.57744	0.424896	-3.71253	0.000205199	0.00116601	Down	DR89_RS16095	NZ_KN050647.1	2614885	2617044	DR89_RS16095	transglutaminase
gene561	996	10	3.16	177	26.31	208	23.07	1	1.34	1	0.8	0	0	13.9123	-3.09158	0.833482	-3.70924	0.000207885	0.00117666	Down	DR89_RS05970	NZ_KN050647.1	555307	556302	DR89_RS05970	Ferredoxin--NADP reductase 2
gene816	357	4	3.52	114	47.28	41	12.69	9	33.54	11	24.43	26	57.54	27.1628	1.96301	0.530015	3.70368	0.000212494	0.00119594	Ups	DR89_RS07200	NZ_KN050647.1	799817	800173	DR89_RS07200	50S ribosomal protein L22
gene1789	4335	81	5.87	587	20.05	519	13.23	6	1.84	22	4.02	18	3.28	65.9007	-1.03875	0.28107	-3.69571	0.000219269	0.00122318	Down	polC	NZ_KN050647.1	1784670	1789004	DR89_RS11900	DNA polymerase III subunit alpha
gene474	192	0	0	0	0	0	0	0	0	3	12.39	1	4.11	1.57717	4.20175	1.13727	3.69458	0.000220253	0.00122318	Ups	DR89_RS05540	NZ_KN050647.1	478115	478306	DR89_RS05540	ribulose-phosphate 3-epimerase
gene329	822	18	6.88	73	13.15	119	15.99	12	19.42	19	18.33	16	15.38	32.8783	1.41808	0.383837	3.69449	0.000220324	0.00122318	Ups	DR89_RS04830	NZ_KN050647.1	330984	331805	DR89_RS04830	diadenylate cyclase
gene1675	1341	2	0.47	29	3.2	12	0.99	4	3.97	2	1.18	12	7.07	10.3663	2.28693	0.61974	3.69014	0.000224126	0.00123954	Ups	DR89_RS11335	NZ_KN050647.1	1670401	1671741	DR89_RS11335	NAD(P)/FAD-dependent oxidoreductase
gene2793	1416	75	16.65	340	35.55	255	19.89	3	2.82	9	5.04	8	4.46	38.7888	-1.54683	0.419552	-3.68687	0.000227032	0.00124646	Down	DR89_RS16745	NZ_KN050647.1	2748502	2749917	DR89_RS16745	glycoside hydrolase family 1 protein
gene857	465	1	0.68	47	14.97	34	8.08	5	14.3	16	27.28	5	8.5	15.1507	2.05646	0.557792	3.68679	0.000227098	0.00124646	Ups	DR89_RS07400	NZ_KN050647.1	837675	838139	DR89_RS07400	PTS fructose transporter subunit IIA
gene2488	702	115	51.48	248	52.31	299	47.05	28	53.06	94	106.16	108	121.55	138.576	1.54257	0.419665	3.67572	0.00023718	0.001292	Ups	DR89_RS15285	NZ_KN050647.1	2451036	2451737	DR89_RS15285	SGNH/GDSL hydrolase family protein
gene2401	1521	0	0	2	0.19	4	0.29	0	0	3	1.56	4	2.08	2.88786	3.19925	0.870749	3.67414	0.000238654	0.00129517	Ups	DR89_RS14880	NZ_KN050647.1	2372826	2374346	DR89_RS14880	flagellar hook-associated protein FlgK
gene1886	3201	191	18.75	645	29.83	483	16.67	73	30.34	111	27.49	125	30.85	220.761	1.26156	0.347965	3.62554	0.000288354	0.00155325	Ups	DR89_RS12385	NZ_KN050647.1	1883357	1886557	DR89_RS12385	MMPL family transporter
gene367	327	11	10.57	148	67.01	169	57.09	0	0	1	2.42	1	2.42	11.6418	-2.98711	0.827737	-3.60877	0.000307655	0.00164451	Down	DR89_RS05015	NZ_KN050647.1	366507	366833	DR89_RS05015	thioredoxin
gene1454	516	67	40.81	857	245.91	691	147.94	2	5.16	18	27.66	22	33.68	72.1628	-1.50581	0.41735	-3.60804	0.000308523	0.00164451	Down	DR89_RS10260	NZ_KN050647.1	1438501	1439016	DR89_RS10260	hypothetical protein
gene196	1011	28	8.7	206	30.17	180	19.67	0	0	1	0.78	7	5.47	18.6989	-1.95278	0.541252	-3.60789	0.0003087	0.00164451	Down	DR89_RS04185	NZ_KN050647.1	196702	197712	DR89_RS04185	LacI family transcriptional regulator
gene2221	1476	3	0.64	40	4.01	30	2.25	2	1.8	7	3.76	11	5.89	11.2119	1.71383	0.47878	3.57959	0.000344133	0.0018142	Ups	DR89_RS14020	NZ_KN050647.1	2190821	2192296	DR89_RS14020	membrane protein
gene627	1533	12029	2465.97	30865	2981.09	31675	2282.6	658	571.02	1043	539.41	1013	522.06	5213.57	-1.42574	0.398312	-3.57946	0.00034431	0.0018142	Down	DR89_RS06290	NZ_KN050647.1	616413	617945	DR89_RS06290	2%2C3-bisphosphoglycerate-independent phosphoglycerate mutase
gene2858	1704	125	23.05	385	33.45	328	21.26	5	3.9	12	5.58	1	0.46	51.0628	-2.03715	0.569845	-3.57493	0.000350325	0.00183652	Down	DR89_RS17055	NZ_KN050647.1	2815107	2816810	DR89_RS17055	class 1 internalin InlD
gene68	2640	33	3.93	37	2.08	13	0.54	48	24.19	71	21.32	55	16.46	98.799	3.11604	0.874704	3.56239	0.000367487	0.00191543	Ups	DR89_RS03565	NZ_KN050647.1	68811	71450	DR89_RS03565	pyruvate%2C phosphate dikinase
gene1824	408	20	15.41	155	56.25	73	19.77	14	45.65	17	33.03	20	38.73	36.5041	1.3621	0.382641	3.55974	0.000371221	0.00192795	Ups	DR89_RS12075	NZ_KN050647.1	1827737	1828144	DR89_RS12075	CoA-binding protein
gene2288	2631	664	79.31	2154	121.22	2217	93.09	203	102.65	381	114.81	427	128.22	731.4	1.04506	0.294072	3.55375	0.00037978	0.00196536	Ups	DR89_RS14335	NZ_KN050647.1	2265958	2268588	DR89_RS14335	cation-translocating P-type ATPase
gene258	450	64	44.7	1033	339.89	651	159.82	8	23.65	21	37	8	14.05	76.3105	-1.61734	0.457013	-3.53894	0.00040174	0.0020716	Down	DR89_RS04490	NZ_KN050647.1	266017	266466	DR89_RS04490	YlbF family regulator
gene807	399	19	14.97	104	38.59	134	37.1	9	30.01	21	41.73	18	35.64	33.2165	1.17253	0.333937	3.51122	0.000446059	0.00229198	Ups	DR89_RS07155	NZ_KN050647.1	796240	796638	DR89_RS07155	30S ribosomal protein S8
gene949	1773	18	3.19	159	13.28	106	6.6	0	0	1	0.45	2	0.89	11.6267	-2.56282	0.730349	-3.50904	0.000449734	0.0023027	Down	DR89_RS07845	NZ_KN050647.1	932767	934539	DR89_RS07845	DNA helicase RecQ
gene994	714	0	0	0	0	0	0	2	3.73	0	0	1	1.11	2.15246	4.02185	1.14821	3.50273	0.000460524	0.00234725	Ups	DR89_RS08050	NZ_KN050647.1	980195	980908	DR89_RS08050	N-acetylmannosamine-6-phosphate 2-epimerase
gene1266	927	55	18.65	349	55.74	248	29.55	4	5.74	9	7.7	8	6.82	36.2709	-1.32389	0.378032	-3.50206	0.000461674	0.00234725	Down	DR89_RS09360	NZ_KN050647.1	1262740	1263666	DR89_RS09360	cysteine synthase A
gene2117	765	3	1.23	20	3.87	9	1.3	3	5.22	2	2.07	8	8.26	7.80624	2.14871	0.616571	3.48493	0.000492263	0.00248533	Ups	DR89_RS13515	NZ_KN050647.1	2101985	2102749	DR89_RS13515	glycosyl transferase family 8
gene1568	1494	23	4.84	55	5.45	50	3.7	5	4.45	18	9.55	20	10.58	26.1061	1.60541	0.460964	3.48274	0.000496318	0.0024971	Ups	DR89_RS10810	NZ_KN050647.1	1561108	1562601	DR89_RS10810	glycerol kinase
gene2205	468	13	8.73	84	26.58	143	33.76	1	2.84	0	0	0	0	9.622	-3.19191	0.917609	-3.47851	0.000504207	0.00252801	Down	DR89_RS13945	NZ_KN050647.1	2177228	2177695	DR89_RS13945	SprT family protein
gene1325	831	110	41.6	479	85.35	542	72.05	5	8	14	13.36	25	23.77	67.2857	-1.17699	0.338707	-3.47496	0.000510932	0.0025529	Down	DR89_RS09635	NZ_KN050647.1	1320041	1320871	DR89_RS09635	carbohydrate ABC transporter permease
gene1287	902	144	50.17	677	111.13	576	70.55	7	10.32	26	22.85	28	24.52	87.078	-1.03355	0.298241	-3.46549	0.00052926	0.00263539	Down	DR89_RS09450	NZ_KN050647.1	1281862	1282763	DR89_RS09450	TIGR01777 family protein
gene603	759	1	0.41	15	2.93	9	1.31	3	5.26	4	4.18	3	3.12	6.23265	2.19731	0.636657	3.45132	0.000557856	0.00275817	Ups	DR89_RS06175	NZ_KN050647.1	590369	591127	DR89_RS06175	esterase family protein
gene714	1242	82	20.75	601	71.65	491	43.67	13	13.92	13	8.3	19	12.09	68.5957	-1.00905	0.292413	-3.45077	0.000558993	0.00275817	Down	DR89_RS06705	NZ_KN050647.1	704220	705461	DR89_RS06705	serine hydroxymethyltransferase
gene2415	360	0	0	1	0.41	0	0	1	3.7	3	6.61	0	0	2.11085	3.74841	1.08635	3.45046	0.000559629	0.00275817	Ups	DR89_RS14950	NZ_KN050647.1	2386145	2386504	DR89_RS14950	two-component system response regulator
gene854	1053	9	2.69	62	8.72	55	5.77	3	3.79	16	12.05	9	6.75	17.2937	1.39259	0.403982	3.44715	0.000566539	0.00277463	Ups	DR89_RS07385	NZ_KN050647.1	834914	835966	DR89_RS07385	galactitol-1-phosphate 5-dehydrogenase
gene1653	1881	40	6.68	335	26.37	316	18.56	4	2.83	9	3.79	8	3.36	35.3628	-1.31495	0.381474	-3.44702	0.000566799	0.00277463	Down	DR89_RS11225	NZ_KN050647.1	1646371	1648251	DR89_RS11225	DNA primase
gene14	663	20	9.48	120	26.8	156	25.99	1	2.01	2	2.39	1	1.19	13.3427	-2.31757	0.676437	-3.42614	0.000612215	0.00297935	Down	DR89_RS03295	NZ_KN050647.1	16723	17385	DR89_RS03295	L-serine ammonia-lyase%2C iron-sulfur-dependent%2C subunit beta
gene1661	774	2	0.81	13	2.49	13	1.86	1	1.72	5	5.12	5	5.1	5.85602	2.08961	0.609941	3.42592	0.000612731	0.00297935	Ups	DR89_RS11265	NZ_KN050647.1	1655847	1656620	DR89_RS11265	zinc uptake system ATP-binding protein ZurA
gene2733	420	2867	2145.25	8956	3157.3	9363	2462.76	168	532.14	335	632.37	479	901.04	1473.74	-1.09675	0.32027	-3.42447	0.000616006	0.00298526	Down	DR89_RS16460	NZ_KN050647.1	2692536	2692955	DR89_RS16460	hypothetical protein
gene681	1017	12	3.71	116	16.89	137	14.88	1	1.31	0	0	1	0.78	10.4962	-2.77888	0.813319	-3.41671	0.000633819	0.00306135	Down	DR89_RS06555	NZ_KN050647.1	674876	675892	DR89_RS06555	peptide chain release factor 2
gene303	2007	1	0.16	10	0.74	14	0.77	3	1.99	4	1.58	3	1.18	6.25018	2.17987	0.639068	3.41101	0.000647217	0.00311567	Ups	DR89_RS04715	NZ_KN050647.1	306354	308360	DR89_RS04715	transcription antiterminator
gene2394	297	0	0	1	0.5	0	0	0	0	2	5.34	2	5.32	1.58367	3.69295	1.08812	3.39387	0.000689125	0.00330643	Ups	DR89_RS14845	NZ_KN050647.1	2368823	2369119	DR89_RS14845	flagellar hook-basal body complex protein FliE
gene1509	489	13	8.35	70	21.2	66	14.91	0	0	0	0	0	0	6.05906	-3.62646	1.07039	-3.38796	0.00070414	0.00336732	Down	DR89_RS10525	NZ_KN050647.1	1497047	1497535	DR89_RS10525	hypothetical protein
gene1758	1467	111	23.78	949	95.78	878	66.12	31	28.11	136	73.5	164	88.32	214.439	1.0326	0.305742	3.37735	0.000731874	0.00348372	Ups	DR89_RS11750	NZ_KN050647.1	1759021	1760487	DR89_RS11750	glycine dehydrogenase
gene2284	390	27	21.76	266	100.99	162	45.89	15	51.17	35	71.15	24	48.62	52.8973	1.06961	0.316774	3.37658	0.000733935	0.00348372	Ups	DR89_RS14315	NZ_KN050647.1	2263344	2263733	DR89_RS14315	MerR family transcriptional regulator
gene909	1014	15	4.65	252	36.8	214	23.31	2	2.62	3	2.35	2	1.56	19.3773	-2.07341	0.614176	-3.37592	0.000735693	0.00348372	Down	DR89_RS07650	NZ_KN050647.1	888714	889727	DR89_RS07650	cytochrome d ubiquinol oxidase subunit II
gene1123	1053	22	6.57	106	14.9	86	9.02	0	0	2	1.51	0	0	9.95333	-2.71823	0.809225	-3.35905	0.000782103	0.00369142	Down	DR89_RS08690	NZ_KN050647.1	1114981	1116033	DR89_RS08690	6-O-methylguanine DNA methyltransferase
gene541	1167	124	33.39	443	56.21	372	35.22	37	42.18	71	48.23	76	51.45	134.12	1.03201	0.307627	3.35473	0.000794433	0.00372869	Ups	DR89_RS05875	NZ_KN050647.1	536423	537589	DR89_RS05875	pyridoxal phosphate-dependent aminotransferase
gene2562	636	1	0.49	20	4.66	30	5.21	4	8.37	3	3.74	9	11.18	9.7571	1.94976	0.582675	3.34621	0.00081923	0.00382924	Ups	DR89_RS15650	NZ_KN050647.1	2522651	2523286	DR89_RS15650	CBS domain-containing protein
gene683	564	872	485.89	2991	785.22	2594	508.1	181	426.94	585	822.34	855	1197.69	1024.83	1.20587	0.361033	3.34006	0.0008376	0.00390252	Ups	DR89_RS06565	NZ_KN050647.1	678806	679369	DR89_RS06565	ribosomal subunit interface protein
gene1572	936	0	0	7	1.11	5	0.59	1	1.42	3	2.54	3	2.53	3.55725	2.55975	0.771938	3.316	0.000913143	0.00424084	Ups	DR89_RS10830	NZ_KN050647.1	1565871	1566806	DR89_RS10830	L-lactate dehydrogenase
gene1295	402	23	17.98	103	37.94	80	21.98	0	0	2	3.94	0	0	9.86594	-2.69174	0.815224	-3.30183	0.000960549	0.00444308	Down	DR89_RS09490	NZ_KN050647.1	1289584	1289985	DR89_RS09490	FosX/FosE/FosI family fosfomycin resistance thiol transferase
gene2199	1287	19	4.64	78	8.97	79	6.78	0	0	1	0.62	0	0	8.08907	-3.03371	0.91898	-3.30117	0.00096282	0.00444308	Down	DR89_RS13915	NZ_KN050647.1	2174041	2175327	DR89_RS13915	PTS system%2C cellobiose-specific IIC component
gene330	2262	9	1.25	36	2.36	32	1.56	5	2.94	6	2.1	8	2.79	13.3183	1.49273	0.456239	3.27181	0.00106861	0.0048846	Ups	DR89_RS04835	NZ_KN050647.1	331980	334241	DR89_RS04835	maltose phosphorylase
gene1662	879	2	0.72	26	4.38	28	3.52	3	4.54	6	5.41	6	5.39	9.20077	1.69355	0.519003	3.26308	0.00110207	0.0050065	Ups	DR89_RS11270	NZ_KN050647.1	1656595	1657473	DR89_RS11270	metal ABC transporter permease
gene1178	2355	12	1.6	66	4.15	46	2.16	6	3.39	11	3.7	9	3.02	18.3081	1.30595	0.400222	3.26305	0.00110219	0.0050065	Ups	DR89_RS08955	NZ_KN050647.1	1165672	1168026	DR89_RS08955	bifunctional metallophosphatase/5'-nucleotidase
gene2416	864	34	12.37	117	20.05	88	11.25	8	12.32	19	17.43	32	29.26	38.3827	1.29452	0.397254	3.25867	0.00111935	0.0050446	Ups	DR89_RS14955	NZ_KN050647.1	2386779	2387642	DR89_RS14955	flagellin
gene2522	543	175	101.28	854	232.87	839	170.69	2	4.9	38	55.48	29	42.19	105.694	-1.32403	0.406362	-3.25825	0.00112102	0.0050446	Down	DR89_RS15455	NZ_KN050647.1	2480464	2481006	DR89_RS15455	DUF1269 domain-containing protein
gene990	447	0	0	0	0	0	0	0	0	2	3.55	1	1.77	1.17789	3.77549	1.16155	3.25039	0.00115247	0.00515411	Ups	DR89_RS08030	NZ_KN050647.1	976574	977020	DR89_RS08030	PTS mannitol transporter subunit IIA
gene2228	1326	0	0	0	0	0	0	0	0	2	1.2	1	0.6	1.17789	3.77549	1.16155	3.25039	0.00115247	0.00515411	Ups	DR89_RS14055	NZ_KN050647.1	2197418	2198743	DR89_RS14055	PTS sugar transporter subunit IIC
gene2734	921	14	4.78	72	11.58	94	11.28	0	0	0	0	1	0.86	7.50152	-2.98698	0.922995	-3.23618	0.00121143	0.00538453	Down	DR89_RS16465	NZ_KN050647.1	2693057	2693977	DR89_RS16465	YafY family transcriptional regulator
gene1566	291	57	61.56	614	312.41	527	200.07	11	50.29	11	29.97	15	40.72	61.6376	-1.17506	0.365157	-3.21795	0.00129108	0.00572104	Down	DR89_RS10800	NZ_KN050647.1	1559558	1559848	DR89_RS10800	50S ribosomal protein L27
gene499	780	9	3.63	22	4.18	40	5.67	3	5.12	10	10.16	8	8.1	13.0117	1.62757	0.507282	3.20841	0.0013347	0.00589626	Ups	DR89_RS05665	NZ_KN050647.1	504204	504983	DR89_RS05665	amino acid ABC transporter ATP-binding protein
gene1045	621	26	13.16	327	77.97	316	56.21	5	10.71	2	2.55	7	8.91	30.4606	-1.6348	0.511259	-3.1976	0.00138574	0.00609851	Down	DR89_RS08300	NZ_KN050647.1	1034515	1035135	DR89_RS08300	protein jag
gene1376	1233	14	3.57	250	30.02	197	17.65	1	1.08	1	0.64	5	3.2	18.0965	-2.03331	0.636126	-3.1964	0.00139153	0.00609851	Down	DR89_RS09890	NZ_KN050647.1	1378095	1379327	DR89_RS09890	peptidase T
gene1261	429	17	12.45	244	84.21	152	39.14	1	3.1	1	1.85	5	9.21	17.105	-1.95239	0.610872	-3.19608	0.0013931	0.00609851	Down	DR89_RS09340	NZ_KN050647.1	1255927	1256355	DR89_RS09340	RNA-binding protein S1
gene1468	2601	17	2.05	920	52.37	882	37.46	3	1.53	9	2.74	12	3.64	64.467	-2.09237	0.657881	-3.18047	0.00147035	0.0064161	Down	DR89_RS10330	NZ_KN050647.1	1455936	1458536	DR89_RS10330	bifunctional acetaldehyde-CoA/alcohol dehydrogenase
gene2714	801	16	6.28	60	11.09	63	8.69	6	9.97	8	7.92	16	15.78	20.8026	1.27344	0.400496	3.17965	0.00147451	0.0064161	Ups	DR89_RS16365	NZ_KN050647.1	2676848	2677648	DR89_RS16365	pyrroline-5-carboxylate reductase
gene1592	1284	30	7.34	428	49.35	368	31.66	2	2.07	9	5.56	10	6.15	36.6486	-1.46039	0.459976	-3.17493	0.00149871	0.0065019	Down	DR89_RS10930	NZ_KN050647.1	1588070	1589353	DR89_RS10930	replication-associated recombination protein A
gene1476	438	13	9.33	64	21.64	54	13.62	2	6.07	14	25.34	12	21.65	17.456	1.26838	0.400059	3.17049	0.00152185	0.00658255	Ups	DR89_RS10370	NZ_KN050647.1	1465979	1466416	DR89_RS10370	hypothetical protein
gene2722	369	12	10.22	28	11.24	35	10.48	4	14.42	8	17.19	9	19.27	14.0028	1.52783	0.48264	3.16557	0.0015478	0.00665509	Ups	DR89_RS16405	NZ_KN050647.1	2682786	2683154	DR89_RS16405	hypothetical protein
gene915	462	0	0	10	3.2	7	1.67	1	2.88	2	3.43	5	8.55	4.05587	2.32959	0.737837	3.15732	0.00159228	0.00679073	Ups	DR89_RS07680	NZ_KN050647.1	895373	895834	DR89_RS07680	N-acetyltransferase
gene1102	447	13	9.14	94	31.14	100	24.71	0	0	0	0	2	3.53	8.47067	-2.57364	0.815188	-3.15711	0.00159341	0.00679073	Down	DR89_RS08585	NZ_KN050647.1	1094260	1094706	DR89_RS08585	50S ribosomal protein L9
gene2604	681	4	1.85	54	11.74	63	10.22	6	11.72	7	8.15	12	13.92	16.6677	1.41403	0.448292	3.15426	0.00160906	0.00682466	Ups	DR89_RS15860	NZ_KN050647.1	2568420	2569100	DR89_RS15860	type 1 glutamine amidotransferase
gene622	234	248	333.07	1141	721.97	1546	729.88	4	22.74	44	149.08	57	192.45	161.778	-1.36039	0.431328	-3.15395	0.00161079	0.00682466	Down	DR89_RS06265	NZ_KN050647.1	612598	612831	DR89_RS06265	preprotein translocase subunit SecG
gene372	1902	101	16.69	1347	104.86	1086	63.08	11	7.69	28	11.67	44	18.28	123.103	-1.13531	0.36147	-3.14081	0.00168482	0.00711752	Down	DR89_RS05040	NZ_KN050647.1	371593	373494	DR89_RS05040	alkyl sulfatase
gene168	660	214	101.9	491	110.15	395	66.12	49	98.77	126	151.36	192	229.83	228.127	1.40477	0.448027	3.13546	0.00171584	0.00722746	Ups	DR89_RS04050	NZ_KN050647.1	169090	169749	DR89_RS04050	hypothetical protein
gene1749	387	21	17.05	149	57.01	187	53.38	10	34.38	18	36.88	32	65.33	41.3365	1.05989	0.338195	3.13395	0.00172471	0.00724237	Ups	DR89_RS11705	NZ_KN050647.1	1752556	1752942	DR89_RS11705	N utilization substance protein B
gene2271	414	61	46.31	266	95.13	244	65.11	5	16.07	0	0	10	19.08	33.0379	-1.62614	0.51901	-3.13316	0.00172937	0.00724237	Down	DR89_RS14255	NZ_KN050647.1	2246829	2247242	DR89_RS14255	phosphate-starvation-inducible protein PsiE
gene2607	1272	5	1.24	22	2.56	25	2.17	1	1.05	4	2.49	11	6.83	8.84504	1.71728	0.549429	3.12558	0.00177458	0.00741026	Ups	DR89_RS15875	NZ_KN050647.1	2572100	2573371	DR89_RS15875	PTS galactitol transporter subunit IIC
gene1361	1428	1	0.22	11	1.14	4	0.31	1	0.93	5	2.78	2	1.11	4.22394	2.34397	0.750688	3.12243	0.00179364	0.00746835	Ups	DR89_RS09815	NZ_KN050647.1	1361826	1363253	DR89_RS09815	amidophosphoribosyltransferase
gene117	1644	5	0.96	71	6.39	34	2.28	7	5.66	6	2.89	11	5.29	16.5283	1.51126	0.484802	3.11728	0.0018253	0.00757839	Ups	DR89_RS03800	NZ_KN050647.1	116972	118615	DR89_RS03800	NAD-dependent malic enzyme
gene1355	255	12	14.79	88	51.1	108	46.79	0	0	2	6.22	0	0	8.41987	-2.55253	0.822539	-3.10323	0.00191418	0.00792472	Down	DR89_RS09785	NZ_KN050647.1	1356667	1356921	DR89_RS09785	hypothetical protein
gene2185	1467	4381	938.52	14443	1457.74	13527	1018.66	343	311.05	605	326.96	537	289.2	2288.37	-1.01935	0.328659	-3.10154	0.00192515	0.00794743	Down	gabD	NZ_KN050647.1	2162846	2164312	DR89_RS13845	NAD-dependent succinate-semialdehyde dehydrogenase
gene2255	759	7	2.9	107	20.87	80	11.64	0	0	0	0	1	1.04	6.80626	-2.90532	0.937096	-3.10034	0.00193298	0.00795705	Down	DR89_RS14180	NZ_KN050647.1	2222648	2223406	DR89_RS14180	hypothetical protein
gene2831	1017	4	1.24	18	2.62	11	1.19	2	2.62	5	3.9	4	3.11	6.77884	1.84745	0.596307	3.09815	0.0019473	0.00799331	Ups	DR89_RS16930	NZ_KN050647.1	2790063	2791079	DR89_RS16930	methionine import ATP-binding protein MetN 1
gene1895	1080	10	2.91	86	11.79	74	7.57	0	0	1	0.73	0	0	6.60611	-2.86353	0.925843	-3.09289	0.00198218	0.0081135	Down	DR89_RS12430	NZ_KN050647.1	1896904	1897983	DR89_RS12430	M42 family peptidase
gene1275	447	250	175.77	967	320.31	946	233.8	10	29.76	41	72.72	52	91.91	141.775	-1.01865	0.32968	-3.0898	0.00200293	0.00817535	Down	DR89_RS09395	NZ_KN050647.1	1272356	1272802	DR89_RS09395	transcriptional repressor
gene11	570	13	7.17	35	9.09	42	8.14	6	14	6	8.35	11	15.25	16.3024	1.44988	0.469973	3.08502	0.00203537	0.00828443	Ups	DR89_RS03280	NZ_KN050647.1	12906	13475	DR89_RS03280	transcription factor FapR
gene486	609	19	9.8	70	17.02	150	27.21	1	2.18	1	1.3	1	1.3	11.2699	-2.35788	0.7692	-3.06537	0.00217398	0.00879914	Down	DR89_RS05600	NZ_KN050647.1	491957	492565	DR89_RS05600	competence protein
gene2787	903	13	4.52	97	15.91	121	14.8	0	0	1	0.88	2	1.75	9.57823	-2.28667	0.748115	-3.05658	0.00223879	0.00903623	Down	DR89_RS16720	NZ_KN050647.1	2744376	2745278	DR89_RS16720	helix-turn-helix domain-containing protein
gene1574	1008	6	1.87	66	9.69	74	8.11	5	6.6	18	14.16	7	5.49	19.2666	1.38031	0.451736	3.05557	0.0022463	0.00904134	Ups	DR89_RS10840	NZ_KN050647.1	1567551	1568558	DR89_RS10840	Holliday junction branch migration DNA helicase RuvB
gene2115	1476	1	0.21	32	3.21	17	1.27	1	0.9	9	4.83	5	2.68	7.90372	1.84039	0.602779	3.05317	0.00226438	0.00907813	Ups	DR89_RS13505	NZ_KN050647.1	2099727	2101202	DR89_RS13505	MFS transporter
gene498	996	1	0.32	0	0	3	0.33	3	4.01	0	0	2	1.59	3.67984	2.99711	0.98179	3.05269	0.00226797	0.00907813	Ups	DR89_RS05660	NZ_KN050647.1	503212	504207	DR89_RS05660	LLM class flavin-dependent oxidoreductase
gene1687	987	25	7.96	188	28.2	218	24.4	9	12.13	21	16.87	49	39.22	50.7427	1.14156	0.374324	3.04966	0.002291	0.00914505	Ups	DR89_RS11395	NZ_KN050647.1	1683150	1684136	DR89_RS11395	glycine/betaine ABC transporter ATP-binding protein
gene2548	585	3	1.61	5	1.27	10	1.89	1	2.27	2	2.71	6	8.1	4.90775	2.18797	0.720298	3.03759	0.00238478	0.00944139	Ups	hisB	NZ_KN050647.1	2510578	2511162	DR89_RS15585	imidazoleglycerol-phosphate dehydratase
gene191	1389	3	0.68	14	1.49	15	1.19	7	6.7	2	1.14	2	1.14	9.09754	2.05156	0.678564	3.02338	0.00249969	0.00984252	Ups	DR89_RS04160	NZ_KN050647.1	191077	192465	DR89_RS04160	3-isopropylmalate dehydratase large subunit
gene2168	996	8	2.52	147	21.85	208	23.07	0	0	3	2.39	1	0.79	13.0671	-2.32815	0.771003	-3.01963	0.00253082	0.00993808	Down	DR89_RS13760	NZ_KN050647.1	2144286	2145281	DR89_RS13760	lipoate--protein ligase A
gene2445	564	1	0.56	30	7.88	16	3.13	3	7.08	2	2.81	9	12.61	8.31638	1.87383	0.620866	3.0181	0.00254367	0.00996157	Ups	DR89_RS15085	NZ_KN050647.1	2408848	2409411	DR89_RS15085	maltose O-acetyltransferase
gene721	1056	2	0.6	35	4.91	16	1.67	0	0	10	7.51	7	5.24	8.39612	1.85433	0.616428	3.00819	0.0026281	0.0102526	Ups	DR89_RS06740	NZ_KN050647.1	710829	711884	DR89_RS06740	threonine synthase
gene1049	471	11	7.34	137	43.07	144	33.78	0	0	0	0	4	6.71	11.3409	-2.17353	0.725844	-2.99448	0.00274909	0.0106794	Down	DR89_RS08320	NZ_KN050647.1	1036787	1037257	DR89_RS08320	hypothetical protein
gene1534	960	56	18.33	969	149.45	1001	115.19	8	11.09	23	18.99	23	18.93	90.2161	-1.32645	0.443351	-2.99187	0.00277272	0.0107424	Down	DR89_RS10645	NZ_KN050647.1	1524791	1525750	DR89_RS10645	ATP-dependent 6-phosphofructokinase
gene147	612	23	11.81	429	103.79	409	73.83	4	8.7	4	5.18	10	12.91	36.4782	-1.59255	0.535252	-2.97532	0.00292679	0.0112491	Down	DR89_RS03950	NZ_KN050647.1	148501	149112	DR89_RS03950	ECF transporter S component
gene133	714	0	0	27	5.6	16	2.48	1	1.86	6	6.66	6	6.64	6.75141	1.87125	0.630415	2.96829	0.00299466	0.0114795	Ups	DR89_RS03880	NZ_KN050647.1	134768	135481	DR89_RS03880	demethylmenaquinone methyltransferase
gene267	387	48	38.98	432	165.28	461	131.6	1	3.44	8	16.39	20	40.83	45.1367	-1.32368	0.446136	-2.96698	0.00300737	0.0114978	Down	DR89_RS04535	NZ_KN050647.1	273939	274325	DR89_RS04535	large conductance mechanosensitive channel protein MscL
gene710	171	5	9.19	127	109.97	71	45.87	0	0	0	0	1	4.62	6.72229	-2.84364	0.959004	-2.9652	0.00302486	0.0115343	Down	DR89_RS17250	NZ_KN050647.1	701559	701729	DR89_RS17250	hypothetical protein
gene1575	1029	9	2.75	38	5.47	38	4.08	2	2.59	5	3.85	14	10.75	12.7679	1.42456	0.483618	2.94563	0.00322294	0.0122573	Ups	DR89_RS10845	NZ_KN050647.1	1568562	1569590	DR89_RS10845	tRNA preQ1(34) S-adenosylmethionine ribosyltransferase-isomerase QueA
gene839	1299	8	1.94	51	5.81	62	5.27	3	3.07	10	6.1	11	6.69	15.4038	1.23667	0.421515	2.93387	0.00334764	0.0126821	Ups	DR89_RS07310	NZ_KN050647.1	818844	820142	DR89_RS07310	PTS ascorbate transporter subunit IIC
gene1723	927	6	2.03	127	20.29	104	12.39	0	0	0	0	2	1.7	8.26162	-2.52267	0.861677	-2.92762	0.00341566	0.0128888	Down	DR89_RS11575	NZ_KN050647.1	1725953	1726879	DR89_RS11575	YitT family protein
gene633	927	142	48.14	379	60.54	435	51.84	5	7.18	17	14.54	19	16.19	65.851	-1.24799	0.426763	-2.92432	0.00345215	0.0129926	Down	DR89_RS06320	NZ_KN050647.1	624105	625031	DR89_RS06320	membrane dipeptidase
gene718	1077	5	1.46	32	4.4	29	2.97	4	4.94	5	3.68	6	4.4	10.3916	1.43297	0.492813	2.90774	0.00364046	0.0135605	Ups	DR89_RS06725	NZ_KN050647.1	708177	709253	DR89_RS06725	peptide chain release factor 1
gene19	657	12	5.74	111	25.02	127	21.35	0	0	3	3.62	1	1.2	10.3757	-2.03547	0.700444	-2.90597	0.00366117	0.0136027	Down	DR89_RS03320	NZ_KN050647.1	20754	21410	DR89_RS03320	ribulose-phosphate 3-epimerase
gene1059	969	12	3.89	130	19.86	101	11.51	1	1.37	1	0.82	2	1.63	10.5668	-1.98652	0.686237	-2.89479	0.00379407	0.0140604	Down	DR89_RS08370	NZ_KN050647.1	1050363	1051331	DR89_RS08370	mevalonate kinase
gene221	2766	60	6.82	703	37.63	652	26.04	12	5.77	19	5.45	16	4.57	72.7099	-1.05209	0.364483	-2.88652	0.00389527	0.0143929	Down	DR89_RS04310	NZ_KN050647.1	225989	228754	DR89_RS04310	isoleucine--tRNA ligase
gene2426	2076	0	0	0	0	0	0	0	0	3	1.15	0	0	1.19784	3.37719	1.1743	2.87592	0.00402857	0.0148157	Ups	DR89_RS15005	NZ_KN050647.1	2396110	2398185	DR89_RS15005	flagellar biosynthesis protein FlhA
gene2421	852	0	0	1	0.17	1	0.13	2	3.12	0	0	1	0.93	2.20885	3.07323	1.07153	2.86807	0.00412988	0.0150988	Ups	DR89_RS14980	NZ_KN050647.1	2392034	2392885	DR89_RS14980	flagellar motor stator protein MotA
gene12	2049	19	2.91	50	3.61	50	2.7	3	1.95	12	4.64	16	6.17	19.6012	1.32644	0.4627	2.86674	0.00414722	0.0150988	Ups	DR89_RS03285	NZ_KN050647.1	13656	15704	DR89_RS03285	DNA helicase RecG
gene2003	1491	15	3.16	46	4.57	35	2.59	4	3.57	10	5.32	9	4.77	15.7923	1.3168	0.460488	2.85957	0.00424221	0.0154059	Ups	DR89_RS12955	NZ_KN050647.1	1984865	1986355	DR89_RS12955	nicotinate phosphoribosyltransferase
gene199	417	0	0	0	0	0	0	1	3.19	1	1.9	0	0	1.28584	3.35478	1.17567	2.8535	0.00432402	0.0156637	Ups	DR89_RS04200	NZ_KN050647.1	199570	199986	DR89_RS04200	PTS mannose transporter subunit IIA
gene507	1599	1	0.2	15	1.39	8	0.55	4	3.33	2	0.99	2	0.99	5.91137	1.98623	0.697403	2.84804	0.00439894	0.0158842	Ups	DR89_RS05705	NZ_KN050647.1	511612	513210	DR89_RS05705	amidohydrolase
gene1371	2936	0	0	0	0	0	0	1	0.45	0	0	1	0.27	1.2659	3.34624	1.17582	2.84589	0.00442872	0.0158842	Ups	DR89_RS09865	NZ_KN050647.1	1371153	1374088	DR89_RS09865	23S ribosomal RNA
gene1456	1125	0	0	0	0	0	0	1	1.18	0	0	1	0.7	1.2659	3.34624	1.17582	2.84589	0.00442872	0.0158842	Ups	DR89_RS10270	NZ_KN050647.1	1439782	1440906	DR89_RS10270	exonuclease SbcCD subunit D
gene2428	762	0	0	0	0	0	0	1	1.75	0	0	1	1.04	1.2659	3.34624	1.17582	2.84589	0.00442872	0.0158842	Ups	DR89_RS15015	NZ_KN050647.1	2399294	2400055	DR89_RS15015	flagellar type III secretion system protein FliR
gene41	552	0	0	2	0.54	3	0.6	3	7.23	0	0	1	1.43	3.18176	2.7768	0.976912	2.84243	0.0044771	0.0160181	Ups	DR89_RS03430	NZ_KN050647.1	46395	46946	DR89_RS03430	bifunctional pyrimidine operon transcriptional regulator/uracil phosphoribosyltransferase
gene558	1227	53	13.57	116	14	143	12.88	12	13.01	33	21.32	34	21.89	53.1595	1.19873	0.42243	2.8377	0.00454392	0.0162171	Ups	DR89_RS05955	NZ_KN050647.1	551479	552705	DR89_RS05955	chloride channel protein
gene1849	1140	0	0	4	0.52	3	0.29	0	0	3	2.09	2	1.39	2.15213	2.58841	0.916468	2.82434	0.00473784	0.0168263	Ups	DR89_RS12195	NZ_KN050647.1	1849156	1850295	DR89_RS12195	PrsW family intramembrane metalloprotease
gene2285	663	14	6.64	177	39.53	147	24.49	3	6.02	2	2.39	2	2.38	15.703	-1.66446	0.59001	-2.82107	0.00478638	0.0169571	Down	DR89_RS14320	NZ_KN050647.1	2263749	2264411	DR89_RS14320	hypothetical protein
gene1430	1410	3	0.67	51	5.36	61	4.78	0	0	0	0	0	0	3.69049	-3.12328	1.10931	-2.81552	0.00486991	0.017211	Down	DR89_RS10145	NZ_KN050647.1	1409297	1410706	DR89_RS10145	o-succinylbenzoate--CoA ligase
gene272	285	1	1.1	12	6.23	21	8.14	4	18.67	3	8.35	3	8.32	7	1.8347	0.65234	2.8125	0.00491584	0.0173001	Ups	DR89_RS04560	NZ_KN050647.1	278161	278445	DR89_RS04560	co-chaperone GroES
gene2766	765	2	0.82	2	0.39	3	0.43	1	1.74	0	0	5	5.16	3.26924	2.54086	0.903485	2.81229	0.004919	0.0173001	Ups	DR89_RS16620	NZ_KN050647.1	2719749	2720513	DR89_RS16620	triose-phosphate isomerase
gene2782	1902	17	2.81	116	9.03	101	5.87	1	0.7	2	0.83	2	0.83	11.454	-1.76473	0.627851	-2.81075	0.00494267	0.0173412	Down	DR89_RS16700	NZ_KN050647.1	2736190	2738091	DR89_RS16700	lmo0331 family class 1 internalin
gene740	1323	0	0	0	0	1	0.08	0	0	1	0.6	2	1.19	1.18789	3.17611	1.13184	2.80614	0.00501391	0.0175487	Ups	DR89_RS06835	NZ_KN050647.1	732733	734055	DR89_RS06835	HD domain-containing protein
gene1993	369	13	11.07	49	19.66	22	6.59	0	0	0	0	0	0	4.18593	-3.11157	1.1103	-2.80247	0.00507129	0.0177067	Down	DR89_RS12910	NZ_KN050647.1	1977470	1977838	DR89_RS12910	hypothetical protein
gene884	330	28	26.67	237	106.34	109	36.49	18	72.57	18	43.24	25	59.85	46.966	1.08213	0.386971	2.79642	0.0051672	0.0179982	Ups	DR89_RS07530	NZ_KN050647.1	866230	866559	DR89_RS07530	hypothetical protein
gene1622	357	6	5.28	45	18.66	43	13.31	0	0	0	0	0	0	3.50764	-3.08876	1.10632	-2.79192	0.00523964	0.0182068	Down	DR89_RS11070	NZ_KN050647.1	1615860	1616216	DR89_RS11070	ribosome silencing factor
gene2049	1002	11	3.45	145	21.43	90	9.92	1	1.33	1	0.79	2	1.58	10.4623	-1.95698	0.702969	-2.78388	0.00537129	0.0186196	Down	DR89_RS13180	NZ_KN050647.1	2037735	2038736	DR89_RS13180	GTP 3'%2C8-cyclase MoaA
gene832	1332	12	2.83	96	10.67	85	7.05	1	1	2	1.19	0	0	8.82912	-2.05572	0.739555	-2.77967	0.00544145	0.0188178	Down	DR89_RS07275	NZ_KN050647.1	812317	813648	DR89_RS07275	metallophosphoesterase
gene709	399	55	43.32	359	133.22	475	131.52	1	3.33	18	35.77	14	27.72	46.5439	-1.1206	0.404106	-2.77305	0.00555341	0.0191137	Down	DR89_RS06690	NZ_KN050647.1	700967	701365	DR89_RS06690	ATP synthase subunit I
gene1822	2460	24	3.07	406	24.44	319	14.33	4	2.16	10	3.22	5	1.61	33.8452	-1.37042	0.495437	-2.76608	0.00567346	0.0194073	Down	DR89_RS12065	NZ_KN050647.1	1823133	1825592	DR89_RS12065	DNA topoisomerase IV subunit A
gene602	165	4	7.62	11	9.87	0	0	2	16.13	11	52.85	22	105.34	15.4879	2.89375	1.04627	2.76577	0.00567887	0.0194073	Ups	DR89_RS06170	NZ_KN050647.1	590072	590236	DR89_RS06170	hypothetical protein
gene2075	1059	0	0	4	0.56	6	0.63	1	1.26	5	3.74	0	0	3.16844	2.47396	0.90099	2.74583	0.00603582	0.0205303	Ups	DR89_RS13310	NZ_KN050647.1	2062019	2063077	DR89_RS13310	sensor histidine kinase
gene1100	729	22	9.48	129	26.2	184	27.88	0	0	4	4.35	5	5.42	16.1919	-1.5162	0.552808	-2.74272	0.00609324	0.0206771	Down	DR89_RS08575	NZ_KN050647.1	1091389	1092117	DR89_RS08575	DNA-binding response regulator
gene2616	669	5	2.35	4	0.89	9	1.49	3	5.97	4	4.74	2	2.36	6.249	2.04513	0.748416	2.73262	0.00628331	0.0212722	Ups	DR89_RS15920	NZ_KN050647.1	2579741	2580409	DR89_RS15920	ribulose-phosphate 3-epimerase
gene2190	1137	12	3.32	52	6.77	58	5.64	0	0	0	0	1	0.69	5.55117	-2.57279	0.943798	-2.72599	0.00641088	0.0216535	Down	DR89_RS13870	NZ_KN050647.1	2167687	2168823	DR89_RS13870	AI-2E family transporter
gene2462	285	112	123.5	365	189.63	310	120.16	4	18.67	19	52.85	11	30.49	53.4652	-1.19362	0.438226	-2.72375	0.00645462	0.0217506	Down	DR89_RS15170	NZ_KN050647.1	2422716	2423000	DR89_RS15170	hypothetical protein
gene2866	606	2	1.04	38	9.28	28	5.1	2	4.39	8	10.47	5	6.52	9.05076	1.44468	0.531065	2.72035	0.00652138	0.0219245	Ups	DR89_RS17095	NZ_KN050647.1	2832050	2832655	DR89_RS17095	class I SAM-dependent methyltransferase
gene425	345	16	14.57	65	27.9	37	11.85	0	0	1	2.3	0	0	5.97248	-2.59713	0.955783	-2.71728	0.006582	0.022064	Down	DR89_RS05305	NZ_KN050647.1	431356	431700	DR89_RS05305	hypothetical protein
gene1208	390	26	20.95	331	125.67	231	65.43	1	3.41	7	14.23	10	20.26	27.6087	-1.25375	0.461496	-2.71672	0.00659332	0.022064	Down	DR89_RS09095	NZ_KN050647.1	1196214	1196603	DR89_RS09095	DNA replication initiation control protein YabA
gene1585	1284	26	6.36	401	46.24	318	27.36	6	6.22	5	3.09	9	5.54	35.3203	-1.28281	0.475669	-2.69685	0.00699995	0.0232636	Down	DR89_RS10895	NZ_KN050647.1	1580312	1581595	DR89_RS10895	N-acetylmuramoyl-L-alanine amidase
gene431	423	47	34.92	207	72.46	190	49.62	3	9.44	2	3.75	11	20.55	26.8623	-1.2465	0.463469	-2.6895	0.00715594	0.0237276	Down	DR89_RS05335	NZ_KN050647.1	436703	437125	DR89_RS05335	HIT family protein
gene2859	1647	502	95.79	1474	132.51	1157	77.61	27	21.81	70	33.7	65	31.18	236.336	-1.02139	0.380243	-2.68616	0.00722778	0.0239111	Down	DR89_RS17060	NZ_KN050647.1	2817018	2818664	DR89_RS17060	class 1 internalin InlC2
gene834	813	7	2.71	87	15.84	81	11.01	0	0	0	0	2	1.94	6.68667	-2.26452	0.844954	-2.68005	0.00736102	0.0242964	Down	DR89_RS07285	NZ_KN050647.1	814707	815519	DR89_RS07285	SMI1/KNR4 family protein
gene2856	1140	32	8.82	147	19.09	75	7.27	4	4.67	24	16.69	31	21.48	36.5142	1.18411	0.443874	2.66766	0.00763807	0.0250965	Ups	DR89_RS17045	NZ_KN050647.1	2812124	2813263	DR89_RS17045	succinyl-diaminopimelate desuccinylase
gene1782	345	41	37.35	415	178.11	498	159.47	9	34.71	8	18.38	13	29.77	49.031	-1.11946	0.420815	-2.66021	0.00780918	0.0254281	Down	DR89_RS11865	NZ_KN050647.1	1779278	1779622	DR89_RS11865	ribosome-binding factor A
gene947	1668	16	3.01	76	6.75	76	5.03	1	0.8	1	0.48	1	0.47	8.69731	-1.96896	0.741853	-2.65411	0.0079517	0.0257919	Down	DR89_RS07835	NZ_KN050647.1	928814	930481	DR89_RS07835	acyl esterase
gene255	483	5	3.25	11	3.37	25	5.72	3	8.26	5	8.21	4	6.54	8.07125	1.63057	0.614404	2.65391	0.00795649	0.0257919	Ups	DR89_RS04475	NZ_KN050647.1	264566	265048	DR89_RS04475	pantetheine-phosphate adenylyltransferase
gene1098	162	13	25.22	148	135.27	212	144.57	0	0	5	24.47	3	14.63	15.6288	-1.66051	0.628176	-2.64338	0.00820832	0.0265488	Down	DR89_RS08565	NZ_KN050647.1	1089818	1089979	DR89_RS08565	cyclic lactone autoinducer peptide
gene808	186	1	1.69	16	12.74	13	7.72	1	7.15	2	8.52	6	25.49	4.9452	1.75968	0.668786	2.63115	0.00850967	0.0274622	Ups	rpsN	NZ_KN050647.1	796669	796854	DR89_RS07160	30S ribosomal protein S14 type Z
gene1347	1431	26	5.71	177	18.31	150	11.58	1	0.93	5	2.77	6	3.31	18.7946	-1.21409	0.461827	-2.62889	0.00856631	0.0275835	Down	DR89_RS09745	NZ_KN050647.1	1345639	1347069	DR89_RS09745	Asp-tRNA(Asn)/Glu-tRNA(Gln) amidotransferase GatCAB subunit B
gene2213	411	6	4.59	132	47.55	104	27.95	8	25.9	14	27.01	16	30.76	26.3869	1.12267	0.427413	2.62666	0.00862268	0.0277035	Ups	DR89_RS13980	NZ_KN050647.1	2185111	2185521	DR89_RS13980	anti-sigma regulatory factor
gene1466	921	8	2.73	23	3.7	16	1.92	2	2.89	3	2.58	9	7.72	8.84547	1.54452	0.588764	2.62333	0.00870747	0.0278561	Ups	DR89_RS10320	NZ_KN050647.1	1454381	1455301	DR89_RS10320	ABC transporter ATP-binding protein
gene26	1200	12	3.14	67	8.27	90	8.29	10	11.09	16	10.57	5	3.29	23.6777	1.22085	0.465391	2.62329	0.00870863	0.0278561	Ups	DR89_RS03355	NZ_KN050647.1	29737	30936	DR89_RS03355	bifunctional phosphopantothenoylcysteine decarboxylase/phosphopantothenate--cysteine ligase CoaBC
gene1320	966	2	0.65	16	2.45	4	0.46	0	0	4	3.28	5	4.09	4.37995	1.9864	0.758068	2.62035	0.00878404	0.0280354	Ups	DR89_RS09610	NZ_KN050647.1	1310954	1311919	DR89_RS09610	LacI family transcriptional regulator
gene2577	1176	21	5.61	82	10.32	108	10.15	1	1.13	3	2.02	1	0.67	11.4711	-1.70375	0.65304	-2.60895	0.00908211	0.028923	Down	DR89_RS15725	NZ_KN050647.1	2537114	2538289	DR89_RS15725	amidohydrolase
gene2266	2643	36	4.28	511	28.63	453	18.93	7	3.52	14	4.2	11	3.29	49.2275	-1.08707	0.417359	-2.60464	0.00919721	0.0291686	Down	DR89_RS14230	NZ_KN050647.1	2238560	2241202	DR89_RS14230	calcium-transporting ATPase
gene2756	1521	3	0.62	53	5.16	35	2.54	0	0	0	0	0	0	2.96467	-2.91907	1.12076	-2.60455	0.00919949	0.0291686	Down	DR89_RS16575	NZ_KN050647.1	2712052	2713572	DR89_RS16575	flavocytochrome c
gene1429	819	23	8.83	312	56.41	217	29.27	7	11.37	1	0.97	2	1.93	26.0611	-1.60227	0.620949	-2.58036	0.00986968	0.0312253	Down	DR89_RS10140	NZ_KN050647.1	1408463	1409281	DR89_RS10140	1%2C4-dihydroxy-2-naphthoyl-CoA synthase
gene1581	2352	3	0.4	69	4.34	25	1.17	0	0	0	0	0	0	3.08826	-2.90132	1.12544	-2.57793	0.00993936	0.0313772	Down	DR89_RS10875	NZ_KN050647.1	1574523	1576874	DR89_RS10875	single-stranded-DNA-specific exonuclease RecJ
gene983	852	0	0	42	7.3	11	1.43	3	4.68	6	5.58	5	4.64	8.3921	1.81295	0.707756	2.56155	0.0104205	0.0326826	Ups	DR89_RS07995	NZ_KN050647.1	970771	971622	DR89_RS07995	chromosome partitioning protein ParB
gene2533	1185	5	1.33	102	12.74	124	11.56	0	0	1	0.67	2	1.33	8.42719	-2.0849	0.814297	-2.56036	0.0104563	0.0327239	Down	DR89_RS15510	NZ_KN050647.1	2495854	2497038	DR89_RS15510	class I SAM-dependent rRNA methyltransferase
gene892	843	4	1.49	31	5.44	45	5.9	4	6.31	6	5.64	6	5.62	11.072	1.29588	0.509214	2.54487	0.0109319	0.0341387	Ups	DR89_RS07570	NZ_KN050647.1	872930	873772	DR89_RS07570	aldo/keto reductase
gene810	312	1	1.01	111	52.68	123	43.55	18	76.75	18	45.74	11	27.85	34.1086	1.72345	0.677658	2.54325	0.0109827	0.0342236	Ups	DR89_RS07170	NZ_KN050647.1	797451	797762	DR89_RS07170	50S ribosomal protein L24
gene1078	339	4	3.71	43	18.78	31	10.1	0	0	0	0	0	0	2.75207	-2.85045	1.12286	-2.53855	0.0111311	0.0346116	Down	DR89_RS08465	NZ_KN050647.1	1069643	1069981	DR89_RS08465	DUF4064 domain-containing protein
gene166	888	6	2.12	255	42.52	231	28.74	1	1.5	4	3.57	3	2.67	18.3131	-1.79601	0.71019	-2.52892	0.0114414	0.0354244	Down	DR89_RS04040	NZ_KN050647.1	166769	167656	DR89_RS04040	ABC transporter ATP-binding protein
gene812	264	4	4.76	54	30.29	45	18.83	2	10.08	10	30.03	7	20.95	11.8835	1.19168	0.47159	2.52694	0.0115061	0.0355486	Ups	DR89_RS07180	NZ_KN050647.1	798248	798511	DR89_RS07180	30S ribosomal protein S17
gene2155	471	43	28.69	826	259.66	370	86.78	8	22.6	8	13.47	18	30.19	57.4189	-1.2296	0.487224	-2.52368	0.0116133	0.0358034	Down	DR89_RS13695	NZ_KN050647.1	2133535	2134005	DR89_RS13695	DNA starvation/stationary phase protection protein
gene908	1725	5	0.91	98	8.41	120	7.69	0	0	1	0.46	2	0.92	8.20161	-2.04861	0.812923	-2.52006	0.0117335	0.0360972	Down	DR89_RS07645	NZ_KN050647.1	886990	888714	DR89_RS07645	thiol reductant ABC exporter subunit CydD
gene195	1302	6	1.45	67	7.62	48	4.07	1	1.02	0	0	0	0	5.12571	-2.38992	0.949895	-2.51598	0.0118702	0.0364404	Down	deoA	NZ_KN050647.1	195270	196571	DR89_RS04180	pyrimidine-nucleoside phosphorylase
gene251	537	19	11.12	197	54.32	139	28.6	1	2.48	4	5.91	6	8.83	17.3932	-1.25944	0.501524	-2.51124	0.0120309	0.0368558	Down	DR89_RS04455	NZ_KN050647.1	259305	259841	DR89_RS04455	DUF177 domain-containing protein
gene2602	459	11	7.53	45	14.52	48	11.55	0	0	1	1.73	0	0	4.91487	-2.39539	0.954286	-2.51014	0.0120683	0.0368923	Down	DR89_RS15850	NZ_KN050647.1	2567571	2568029	DR89_RS15850	MarR family transcriptional regulator
gene2461	951	20	6.61	83	12.92	70	8.13	2	2.8	21	17.51	12	9.97	22.4341	1.08308	0.431756	2.50855	0.0121228	0.0369032	Ups	DR89_RS15165	NZ_KN050647.1	2421668	2422618	DR89_RS15165	magnesium transporter CorA family protein
gene64	840	22	8.23	88	15.51	62	8.15	0	0	2	1.89	2	1.88	9.51721	-1.78657	0.713281	-2.50472	0.0122549	0.037089	Down	DR89_RS03545	NZ_KN050647.1	65578	66417	DR89_RS03545	DegV family protein
gene1792	1143	9	2.47	17	2.2	36	3.48	5	5.82	6	4.16	5	3.46	11.7977	1.43493	0.572928	2.50455	0.0122606	0.037089	Ups	DR89_RS11915	NZ_KN050647.1	1792131	1793273	DR89_RS11915	1-deoxy-D-xylulose-5-phosphate reductoisomerase
gene2200	393	6	4.8	61	22.98	50	14.06	1	3.39	0	0	0	0	5.02695	-2.36652	0.949628	-2.49205	0.0127007	0.0382605	Down	DR89_RS13920	NZ_KN050647.1	2175472	2175864	DR89_RS13920	iron chaperone
gene2526	1404	2	0.45	84	8.86	71	5.59	0	0	1	0.56	0	0	5.09026	-2.46287	0.993477	-2.47904	0.0131737	0.0395211	Down	DR89_RS15475	NZ_KN050647.1	2484224	2485627	DR89_RS15475	deoxyribodipyrimidine photo-lyase
gene265	1626	11	2.13	36	3.28	49	3.33	6	4.91	7	3.41	6	2.92	14.6979	1.1777	0.475724	2.47558	0.0133019	0.0398231	Ups	DR89_RS04525	NZ_KN050647.1	271921	273546	DR89_RS04525	copper resistance protein
gene1926	444	0	0	0	0	1	0.25	0	0	0	0	3	5.34	1.16795	2.86858	1.16062	2.4716	0.0134512	0.040146	Ups	DR89_RS12580	NZ_KN050647.1	1922488	1922931	DR89_RS12580	ethanolamine utilization protein EutQ
gene2755	1017	9	2.78	124	18.05	79	8.58	0	0	1	0.78	3	2.33	8.72706	-1.78102	0.720704	-2.47122	0.0134651	0.040146	Down	DR89_RS16570	NZ_KN050647.1	2710862	2711878	DR89_RS16570	oxidoreductase
gene991	657	0	0	12	2.7	2	0.34	1	2.02	3	3.62	2	2.41	3.22029	2.15886	0.873943	2.47025	0.0135018	0.0401491	Ups	DR89_RS08035	NZ_KN050647.1	977033	977689	DR89_RS08035	haloacid dehalogenase
gene497	267	3	3.53	8	4.44	5	2.07	2	9.97	2	5.94	2	5.92	4.20657	1.87248	0.758172	2.46973	0.0135216	0.0401491	Ups	DR89_RS05655	NZ_KN050647.1	502953	503219	DR89_RS05655	glutaredoxin family protein
gene2138	1056	9	2.68	72	10.1	92	9.62	2	2.52	10	7.51	19	14.21	19.1773	1.09421	0.44642	2.45108	0.0142429	0.0422045	Ups	DR89_RS13615	NZ_KN050647.1	2120199	2121254	DR89_RS13615	undecaprenyl/decaprenyl-phosphate alpha-N-acetylglucosaminyl 1-phosphate transferase
gene156	1185	36	9.55	515	64.35	445	41.49	9	10.1	14	9.37	5	3.33	48.5908	-1.17136	0.479295	-2.44392	0.0145287	0.0429462	Down	DR89_RS03995	NZ_KN050647.1	157300	158484	DR89_RS03995	phosphopentomutase
gene1294	354	11	9.77	21	8.78	22	6.87	0	0	0	0	0	0	3.10225	-2.76596	1.13205	-2.44333	0.0145525	0.0429462	Down	DR89_RS09485	NZ_KN050647.1	1289202	1289555	DR89_RS09485	hypothetical protein
gene2735	195	33	53.18	87	66.06	107	60.62	2	13.64	3	12.2	2	8.1	14.899	-1.51288	0.620027	-2.44003	0.0146862	0.0431648	Down	DR89_RS16470	NZ_KN050647.1	2694016	2694210	DR89_RS16470	hypothetical protein
gene336	636	5	2.47	79	18.39	78	13.55	0	0	2	2.49	0	0	6.08189	-2.10847	0.865585	-2.43589	0.0148553	0.0435734	Down	DR89_RS04860	NZ_KN050647.1	340870	341505	DR89_RS04860	CPBP family intramembrane metalloprotease
gene641	1392	15	3.39	49	5.21	59	4.68	0	0	0	0	2	1.14	6.39604	-2.07528	0.852828	-2.43341	0.0149572	0.0437584	Down	DR89_RS06360	NZ_KN050647.1	631421	632812	DR89_RS06360	amino acid transporter
gene193	1269	11	2.72	44	5.13	52	4.53	12	12.58	4	2.5	6	3.74	19.1208	1.39143	0.572232	2.43159	0.0150328	0.0437584	Ups	DR89_RS04170	NZ_KN050647.1	193052	194320	DR89_RS04170	threonine ammonia-lyase
gene2298	810	0	0	0	0	2	0.27	0	0	1	0.98	2	1.95	1.21785	2.72341	1.12008	2.43144	0.0150391	0.0437584	Ups	DR89_RS14385	NZ_KN050647.1	2275789	2276598	DR89_RS14385	ABC transporter permease
gene1378	756	3	1.25	74	14.49	56	8.18	0	0	1	1.05	0	0	4.54821	-2.37518	0.979364	-2.42523	0.0152986	0.0444243	Down	DR89_RS09900	NZ_KN050647.1	1379999	1380754	DR89_RS09900	exodeoxyribonuclease III
gene9	942	1	0.33	19	2.99	4	0.47	1	1.41	3	2.52	4	3.35	4.39559	1.86204	0.770685	2.41608	0.0156886	0.0454656	Ups	DR89_RS03270	NZ_KN050647.1	10938	11879	DR89_RS03270	[acyl-carrier-protein] S-malonyltransferase
gene2660	726	0	0	1	0.2	0	0	2	3.66	0	0	0	0	1.79957	2.80379	1.16196	2.41298	0.0158227	0.0457627	Ups	DR89_RS16110	NZ_KN050647.1	2618645	2619370	DR89_RS16110	membrane protein
gene2624	759	23	9.52	165	32.19	140	20.38	1	1.75	1	1.04	9	9.37	17.2037	-1.21777	0.507233	-2.4008	0.0163592	0.0472201	Down	DR89_RS15960	NZ_KN050647.1	2587650	2588408	DR89_RS15960	type I 3-dehydroquinate dehydratase
gene1625	561	25	14	75	19.79	48	9.45	8	18.97	15	21.2	10	14.08	24.5869	1.14618	0.478364	2.39603	0.0165737	0.0476493	Ups	DR89_RS11085	NZ_KN050647.1	1617779	1618339	DR89_RS11085	ComE operon protein 2
gene576	843	1	0.37	37	6.5	48	6.29	0	0	0	0	0	0	2.58765	-2.71452	1.13865	-2.38399	0.017126	0.0490426	Down	DR89_RS06040	NZ_KN050647.1	567391	568233	DR89_RS06040	DUF72 domain-containing protein
gene420	690	4	1.82	36	7.73	25	4	0	0	0	0	0	0	2.38727	-2.69544	1.13235	-2.38038	0.0172947	0.0494079	Down	gpmA	NZ_KN050647.1	425299	425988	DR89_RS05280	2%2C3-bisphosphoglycerate-dependent phosphoglycerate mutase
gene2621	594	6	3.17	81	20.19	57	10.6	0	0	1	1.33	1	1.33	5.65752	-2.02723	0.851993	-2.3794	0.0173409	0.0494079	Down	DR89_RS15945	NZ_KN050647.1	2584054	2584647	DR89_RS15945	lipase
gene354	1236	0	0	1	0.12	1	0.09	0	0	0	0	3	1.92	1.19439	2.68798	1.12984	2.37908	0.0173559	0.0494079	Ups	DR89_RS04950	NZ_KN050647.1	354479	355714	DR89_RS04950	ABC transporter permease
gene850	2016	0	0	0	0	1	0.05	1	0.66	0	0	1	0.39	1.29585	2.75158	1.15789	2.37637	0.017484	0.0496315	Ups	DR89_RS07365	NZ_KN050647.1	830514	832529	DR89_RS07365	transketolase
gene2414	1857	0	0	9	0.72	5	0.3	2	1.43	2	0.85	1	0.43	3.33876	1.97579	0.831826	2.37525	0.0175371	0.0496315	Ups	DR89_RS14945	NZ_KN050647.1	2384269	2386125	DR89_RS14945	chemotaxis protein CheA

## Sheet: Table S2
Table S2. Primers constructed and used in this study.
Primers	Sequences 5’ - 3’	Product length (bp)	Functions
pMAD-F	CCCAATATAATCATTTATCAACTCTTTTACACTTAAATTTCC	269	Universal primers for pMAD
pMAD-R	GCAACGCGGGCATCCCGATG
P5F	CCGGAATTCGGACATCGCCAATGCTTAACT (EcoR I)	509	Amplification of upstream homologous arm
P5R	CACAGAGCCAATGTTAAGTTGCGTTCACGGCAAAGACTTAAT
P3F	ATTAAGTCTTTGCCGTGAACGCAACTTAACATTGGCTCTGTG	401	Amplification of downstream homologous arm
P3R	GGAAGATCTTAACATTTCTAACGGTCGTGC (Bgl II)
DE	CTTGATCTGCGGTACTGAAAC	559	Identification of target gene
DF	GAAGAAAGCGTCATTGAACGG
